# Supplementary material for: Peeling back the many layers of competitive exclusion
Source: Front Microbiol. 2024 Mar 21;15:1342887. doi: 10.3389/fmicb.2024.1342887 (PMC11000858; doi:10.3389/fmicb.2024.1342887)
Supplement: Supplementary file 6 [file Table_1.XLSX]

## Sheet: Metabolism 
Sample # (Day)		35d3	42d1	42d2	42d3	42d4	28d3	35d5	28d1	35d2	35d1	21d2	21d5	28d2	28d5	35d4	21d1	21d3	21d4	0-6.89	0-6.89	0-6.89	0-6.89	0-5.85	0-5.85	0-5.85	0-5.85	7-9.22	7-9.22	7-9.22	7-9.22	6.79-9.22	6.79-9.22	6.79-9.22	6.79-9.22	2.11-6.89	2.11-6.89	2.11-6.89	2.11-6.89	2.11-5.85	2.11-5.85	2.11-5.85	2.11-5.85	2.11-8.51	2.11-8.51	2.11-8.51	2.11-8.51
Correlation Coefficients																				Pearson		Spearman		Pearson		Spearman		Pearson		Spearman		Pearson		Spearman		Pearson		Spearman		Pearson		Spearman		Pearson		Spearman
Salmonella Abundance (Log10 CFU/g)		0	0	2.11	3.64	5.3	5.45	5.78	5.85	6.79	6.89	7	7	7.2	7.6	7.86	8.51	9.14	9.22	r =	p =	r	p =	r =	p =	r	p =	r =	p =	r	p =	r =	p =	r	p =	r =	p =	r	p =	r =	p =	r	p =	r =	p =	r	p =
DnaK	Aa	33.5743	27.5529	12.3825	8.10211	16.4398	9.78328	27.0642	19.5471	11.8443	18.0053	19.0751	12.4412	5.24071	12.2183	19.7605	11.2282	16.0188	25.2713	-0.493157	0.0699645	-0.267478	0.429129	-0.466348	0.116324	-0.299407	0.438182	0.468448	0.884899	0.335335	0.382679	0.40721	0.882043	-0.267478	0.429129	0.395799	0.839033	0.428571	0.25615	0.555533	0.885041	0.657143	0.123037	0.0889813	0.619238	0.0352035	0.901452
DnaJ	Ab	8.43373	8.33688	5.05381	2.49723	5.02618	3.96285	5.73394	5.30393	1.84426	4.3248	5.78035	6.27287	1.15783	4.05608	7.58483	5.68286	5.10404	7.28155	-0.726666	0.00676629	-0.534957	0.0940365	-0.669506	0.0291414	0.976708	1.9891e-05	0.341508	0.800288	0.155691	0.691183	0.483875	0.925543	-0.437692	0.00829782	-0.120593	0.386809	-0.0952381	0.80862	0.323081	0.739888	0.542857	0.221872	0.167301	0.716997	0.286029	0.307092
GrpE	Ac	1.1245	0.823747	1.10339	0.443951	0.314136	0.681115	2.56881	0.774732	0.0819672	1.41218	0.770713	0.104548	1.88909	0.450676	1.79641	0.870761	2.08088	2.02741	-0.000910829	0.498998	-0.0668696	0.84567	0.0934288	0.588015			0.608451	0.951401	0.742528	0.0261858	0.606402	0.971803	-0.711249	0.581836	0.0466994	0.544174	0.119048	0.76182	0.178663	0.635535	0.257143	0.583872	0.0780802	0.604942	0.206821	0.463549
RNA polymerase sigma factor RpoH	Ad	0	0	0.0272442	0.0554939	0.209424	0	0	0.0595948	0	0.0882613	0	0	0.365631	0	0	0	0	0.0571102	0.310492	0.811344	0.291814	0.386801	0.382662	0.82999	-0.476185	0.201911	-0.24201	0.27909	0.172487	0.659478	-0.18546	0.302564	0.0373968	0.14906	0.03334	0.531558	0	1	0.117463	0.589568	-0.0579771	0.902946	-0.0197587	0.473194	-0.343561	0.216569
Heat-inducible transcription repressor HrcA	Ae	2.16867	1.56228	1.47119	0.665927	0.942408	0.990712	1.6055	2.3242	1.96721	0.794351	1.05973	0.522739	0.975015	1.8027	1.89621	1.5582	1.68826	2.11308	-0.214011	0.274666	-0.0121581	0.971796	-0.237886	0.28258	0.653985	0.0621829	0.756725	0.989016	0.766481	0.0196287	0.581364	0.964567	-0.425534	0.525087	0.206403	0.690332	0.309524	0.422196	0.288039	0.715263	0.657143	0.123037	0.17821	0.729746	0.239824	0.394019
Hypothetical radical SAM family enzyme in heat shock	Af	0.401606	0.17043	0.0136221	0.166482	0.209424	0.495356	0.0917431	0.0595948	0.122951	0.176523	0.289017	0.0522739	0.182815	0.650976	0.499002	0.183318	0.0392619	0.0856653	-0.170314	0.317742	-0.170214	0.61834	-0.112663	0.394129	-0.315458	0.412948	-0.323654	0.213209	-0.239525	0.538124	-0.168981	0.319088	0.0668696	0.763937	0.236456	0.716206	0.119048	0.76182	0.358001	0.763866	0.0857143	0.856823	0.393524	0.919863	0.470847	0.0832124
HtrA protease/chaperone protein	Ag	0.240964	0.326658	0.136221	0.332963	0.314136	0.495356	0.0917431	0.11919	0.122951	0.441306	0.192678	0.0522739	0.365631	0.300451	0.299401	0.0458295	0.0392619	0.0856653	0.00194409	0.50214	-0.12766	0.70946	-0.0588885	0.444341	0.0437278	0.911587	-0.519703	0.0872731	-0.407193	0.282826	-0.504354	0.0647679	0.474166	0.0826032	0.129223	0.621128	-0.119048	0.76182	0.0904521	0.56908	-0.428571	0.348641	-0.0688472	0.407261	-0.228823	0.416529
Heat shock (predicted periplasmic) protein Yci	Ah	0	0	0.0136221	0	0	0.0619195	0	0	0	0.0882613	0.0481696	0	0.182815	0	0	0	0	0	0.385141	0.867422	0.291695	0.387003	0.26307	0.738506	-0.276977	0.474578	-0.438906	0.132878	-0.540981	0.139686	-0.399079	0.123237	0.426324	0.0242471	0.301499	0.769562	0.136386	0.728165	0.0648222	0.549561	-0.304256	0.514569	0.148569	0.694553	-0.0487196	0.863907
Nucleoside 5-triphosphatase RdgB	Ai	0.562249	0.411873	0.871816	0.499445	1.04712	0.681115	0.458716	0.715137	1.7623	0.176523	1.15607	0.679561	0.365631	0.450676	1.0978	0.870761	0.863761	0.713878	0.27774	0.783721	0.0729487	0.83181	0.338274	0.797871	-0.0600261	0.87881	0.112358	0.605589	0.0838338	0.831241	-0.0577876	0.436606	0.0121581	0.17984	0.0870153	0.582033	-0.214286	0.582752	-0.168018	0.372406	-0.314286	0.50023	0.0642235	0.586598	-0.0528053	0.852608
Radical SAM family heme chaperone YggW	Aj	0	0	0	0	0	0	0	0	0	0	0	0	0.121877	0	0	0	0	0.0285551									-0.196559	0.31829	0.172487	0.659478	-0.0640531	0.429784	-0.303671	0.263699									0.165948	0.715398	0.241072	0.391508
Ribosome-associated heat shock protein	Ak	0	0	0.0136221	0.0554939	0	0	0	0	0	0	0.0481696	0	0.243754	0	0.0998004	0.091659	0	0	-0.1402	0.348605	-0.338376	0.312141	-0.0357799	0.466136	-0.0979026	0.803352	-0.333844	0.205462	-0.210537	0.589494	-0.113656	0.376467	-0.1267	0.361568	-0.592248	0.0547408	-0.732589	0.0292755	-0.560002	0.112577	-0.777542	0.0505963	0.296949	0.85021	0.364272	0.18879
Serine protease	Al	0	0	0.0953549	0	0	0	0.0917431	0	0.0409836	0	0.192678	0	0.304692	0	0	0.0458295	0	0.142776	0.0603415	0.566176	0.0972318	0.776917	0.096573	0.590943	0.0980834	0.802995	-0.268539	0.256988	-0.146738	0.708266	-0.0964447	0.394807	-0.0453933	0.119328	-0.379387	0.172299	-0.218218	0.575709	-0.402174	0.206726	-0.338062	0.466863	0.0738928	0.599418	0.0913727	0.747598
ppGpp synthetase I	Am	0.0190512	0.0101543	0.00464569	0	0	0	0.0100281	0.0195656	0	0	0.00742997	0	0	0	0	0	0.00640082	0	-0.442691	0.0964067	-0.363147	0.275954	-0.284129	0.244298			0.0330775	0.53131	-0.148966	0.704004	0.152123	0.663718	-0.082425	0.666164	0.0406201	0.538436	-0.0272772	0.944793	0.3678	0.770483	0.576818	0.189491	-0.191226	0.255373	-0.299022	0.284919
GTP pyrophosphokinase	An	0.495332	0.680341	0.730922	0.64974	0.601171	0.834904	0.5716	0.645666	0.485143	0.575374	0.638978	0.693281	0.681431	0.786397	0.429185	0.739744	0.531268	0.823856	-0.0927194	0.398801	-0.358664	0.282317	0.224391	0.705902	0.184623	0.636865	0.058059	0.554879	0.215573	0.580443	0.26619	0.773575	-0.38298	0.47536	-0.530094	0.0821132	-0.666667	0.0557918	-0.260626	0.304349	-0.428571	0.348641	-0.182022	0.265857	0.00660066	0.981481
CRP/FNR family transcriptional regulato	Ao	0	0.0422529	0.12957	0.0512164	0.0456621	0.0292398	0	0.0151791	0.0602373	0.0924642	0.0120715	0	0.224719	0.0982318	0.134916	0.0914305	0.147861	0.0904101	0.0505669	0.555515	0.192073	0.573295	-0.206382	0.309686	0.0792562	0.840353	0.263529	0.738886	0.323359	0.400785	0.303045	0.805217	-0.38906	0.533183	-0.459388	0.120421	-0.119048	0.76182	-0.937741	0.000832222	-0.942857	0.00319278	0.116392	0.654543	0.298458	0.28586
cAMP-binding protein	Ap	0.0635324	0.102415	0.139632	0.0454752	0	0.132824	0.0922339	0.0350754	0.0129887	0.197316	0.175747	0.178545	0.258844	0.750939	0.1772	0.0899191	0.0922297	0.116744	-0.0438445	0.451836	-0.0547115	0.873509	-0.263277	0.261322	-0.156473	0.689697	-0.348307	0.194667	-0.598813	0.0952625	-0.149903	0.338567	0.164134	0.33867	-0.0708544	0.433096	0.0238095	0.951804	-0.390412	0.214448	-0.371429	0.421598	0.332105	0.878631	0.521452	0.0521395
Carbon starvation protein A	Aq	0.883534	0.710126	1.49843	2.94118	0.314136	1.11455	0.733945	1.78784	0.614754	0.794351	0.867052	0.104548	0.426569	1.2018	1.39721	1.32906	1.09933	1.85608	-0.0927905	0.398725	-0.121581	0.7228	0.0825707	0.577879	0.278896	0.471414	0.753327	0.988505	0.790433	0.0142469	0.763169	0.996257	-0.759882	0.486347	-0.552534	0.0715365	-0.333333	0.385677	-0.438548	0.18339	-0.142857	0.763052	-0.419001	0.0661193	-0.134214	0.635845
Starvation sensing protein RspA	Ar	0	0.0994177	0.0544885	0	0	0	0	0.476758	0.0409836	0	0.144509	0	0.7922	0	0.399202	0	0	0.142776	0.107218	0.616697	-0.0650624	0.849799	0.236565	0.716299	0.263329	0.497345	-0.318356	0.217281	-0.197777	0.612658	-0.132245	0.356896	0	0.865539	0.102819	0.596749	0.0272772	0.944793	0.287996	0.715232	0.169031	0.720873	0.216554	0.772491	0.17909	0.526425
Starvation sensing protein RspB	As	0	0.0284051	0.0272442	0.110988	0	0	0	0	0	0.264784	0	0	0.0609385	0	0	0.229148	0	0.0285551	0.23967	0.749529	-0.0787597	0.818601	-0.18357	0.329765	0.189917	0.627084	0.239086	0.718437	0.329293	0.391764	-0.0331011	0.463609	-0.0616381	0.84868	0.167921	0.656264	-0.0818317	0.835224	-0.560002	0.112577	-0.777542	0.0505963	0.184153	0.736587	0.0333344	0.906662
Starvation lipoprotein Slp paralog	At	0	0	0	0	0	0	0	0	0	0	0	0	0	0	0	0.091659	0	0.0285551									0.426118	0.85905	0.595863	0.0972817	0.468019	0.917483	-0.58999	0.115843									0.386171	0.915487	0.447706	0.101182
Starvation lipoprotein Slp	Au	0	0	0.0408664	0	0	0	0	0	0	0.0882613	0	0	0.182815	0	0	0	0	0	0.222415	0.733354	0.234261	0.490334	-0.226091	0.292638	-0.0596383	0.879588	-0.327907	0.209961	-0.248922	0.521869	-0.328344	0.174347	0.321024	0.46657	0.0532201	0.550322	0.109109	0.781279	-0.842369	0.0102109	-0.654654	0.12488	0.0620113	0.583653	-0.0459229	0.871655
Carbon storage regulator	Av	0	0.0568101	0	0.110988	0	0	0.0458716	0.0595948	0	0	0.0963391	0	0.182815	0.10015	0	0	0	0	-0.135312	0.353693	-0.119852	0.726608	0.078549	0.574116	0.607171	0.0896831	-0.577973	0.0604934	-0.50766	0.170018	-0.323627	0.178075	0.127149	0.248593	-0.241701	0.279351	-0.136386	0.728165	0.00873672	0.506688	0.27323	0.559861	0.0518647	0.570098	0.0670066	0.813565
Sugar kinase YihV	Ax	0	0.0142025	0.0136221	0	0	0	0	0.0595948	0	0	0	0	0.0609385	0	0.199601	0.0458295	0	0	0.0267816	0.529454	-0.224381	0.509261	0.192688	0.678302			-0.0793607	0.425124	0.0274411	0.944462	0.0605123	0.566362	-0.246819	0.687777	-0.0223435	0.478843	-0.171457	0.661408	0.190755	0.644523	0.169031	0.720873	0.34137	0.885536	0.376935	0.173031
Sugar-1-epimerase YihR	Ay	0	0	0.0136221	0	0	0.123839	0	0.0595948	0	0.0882613	0	0	0.0609385	0	0.199601	0	0	0.0285551	0.434288	0.898709	0.417769	0.205084	0.453273	0.875922	0.283473	0.463903	-0.0558832	0.44717	0.192087	0.623089	-0.0635792	0.4303	-0.0547894	0.0982125	0.307229	0.774067	0.240989	0.535578	0.341219	0.752417	0.27323	0.559861	0.20222	0.756906	0.0560419	0.843678
Aldose-ketose isomerase YihS	Az	0	0	0.0272442	0	0	0	0	0	0.0409836	0.0882613	0.0481696	0	0.365631	0	0.299401	0	0	0.0856653	0.417795	0.888726	0.516076	0.108299	-0.226091	0.292638	-0.335208	0.38287	-0.244359	0.277108	-0.0318996	0.935453	-0.151105	0.337329	0.141122	0.000658513	0.349436	0.806166	0.463713	0.215422	-0.842369	0.0102109	-0.654654	0.12488	0.328093	0.875564	0.31554	0.258187
Cellobiose phosphorylase	Ba	0.562249	1.1078	1.6619	0.388457	0.418848	0.557276	0.412844	0.715137	0.778689	0.264784	0.0963391	0	0.426569	2.05308	0.499002	0.870761	0.431881	1.28498	-0.490495	0.0712359	-0.401218	0.225253	-0.477321	0.110006	0.487517	0.190065	0.346527	0.804018	0.682647	0.048353	0.350284	0.842479	-0.510641	0.595252	-0.659988	0.0317958	-0.238095	0.540615	-0.742029	0.0343913	-0.0285714	0.952105	-0.179293	0.269002	0.0836084	0.768459
Outer membrane sugar transport protein YshA	Bb	0	0	0.0272442	0	0	0	0	0	0.0409836	0	0	0	0	0	0	0.0458295	0	0	0.145134	0.65651	0.138821	0.685163	-0.226091	0.292638	-0.0987049	0.801768	0.251598	0.728969	0.248922	0.521869	-0.0130051	0.485689	0.112792	0.288086	-0.113752	0.393122	-0.031174	0.936918	-0.842369	0.0102109	-0.654654	0.12488	0.0463512	0.562702	0.058169	0.837818
Lactoylglutathione lyase	Bc	0.160643	0.397671	0.395042	0.221976	0.628272	0.557276	0.229358	0.238379	0.57377	0.441306	0.626204	0.104548	0.7922	0.650976	0.598802	1.51237	0.667452	0.371216	0.404964	0.880597	0.401218	0.225253	0.26068	0.736529	0.0824786	0.833937	0.228249	0.70921	0.179644	0.646111	0.282869	0.78816	-0.316111	0.354362	0.262966	0.738421	0.214286	0.582752	0.0630298	0.548194	-0.0857143	0.856823	0.517037	0.972452	0.572058	0.0306651
Transcriptional regulator SgrR	Bd	0	0	0.0272442	0	0	0	0	0	0.163934	0	0.0481696	0	0.182815	0	0.0998004	0.0458295	0	0	0.304874	0.806731	0.138821	0.685163	-0.226091	0.292638	0.848779	0.0053972	-0.388699	0.165827	-0.325376	0.397708	-0.390936	0.12865	0.304784	0.26845	0.264782	0.73992	-0.031174	0.936918	-0.842369	0.0102109	-0.654654	0.12488	0.333257	0.879502	0.437371	0.110042
DeoR-type transcriptional regulator YihW	Be	0	0	0.0136221	0	0	0	0	0.0595948	0.0409836	0	0	0	0.548446	0	0	0	0	0.0285551	0.353163	0.844623	0.336572	0.314875	0.325665	0.788329	0.539949	0.140572	-0.300287	0.231395	0.172487	0.659478	-0.19566	0.292486	0.112191	0.0843786	0.224076	0.705632	0.190941	0.625199	0.190755	0.644523	0.169031	0.720873	0.150647	0.697076	-0.112994	0.690428
Various polyols ABC transporters	Bf	0	0.0426076	0.422286	0.110988	0.209424	0.247678	0	0.11919	0.0819672	0.0882613	0.240848	0	0	0.400601	0.598802	0.091659	0.157048	0.171331	0.0286683	0.531526	0.0579268	0.866133	0.157768	0.647123	0.673836	0.0523707	0.0361376	0.534202	0.186747	0.632935	0.167194	0.679103	-0.454268	0.162573	-0.725918	0.016174	-0.642857	0.0681549	-0.690698	0.0523347	-0.485714	0.281917	-0.097732	0.369385	-0.0773485	0.785391
Universal stress protein A	Bg	0	0	0.0136221	0	0	0	0	0.0595948	0	0.353045	0	0	0.0609385	0	0	0.0458295	0	0.0285551	0.393474	0.873051	0.441283	0.17838	0.325665	0.788329	0.539949	0.140572	0.109352	0.602807	0.24697	0.525229	-0.26918	0.223779	-0.020546	0.234663	0.41985	0.855012	0.354604	0.354404	0.190755	0.644523	0.169031	0.720873	0.156951	0.704679	0.146159	0.605873
Universal stress protein B	Bh	0	0	0	0	0	0	0	0	0	0	0	0	0.0609385	0	0.0998004	0.0458295	0	0									-0.110212	0.396397	0.0274411	0.944462	0.061083	0.566984	-0.246819	0.441808									0.473615	0.958199	0.658228	0.0102888
Universal stress protein C	Bi	0	0	0	0	0	0	0	0	0	0	0	0	0.0609385	0	0.0998004	0	0	0									-0.215733	0.301562	-0.0940837	0.810904	-0.0608387	0.433282	-0.104116	0.000926961									0.334454	0.880404	0.462103	0.0897062
Universal stress protein D	Bj	0	0	0.0408664	0	0	0	0	0.0595948	0	0	0	0.0522739	0.182815	0	0.0998004	0.0458295	0	0.0856653	0.0290428	0.531937	0.0433816	0.899571	0.19504	0.680374	0.885149	0.00237329	-0.140575	0.368486	0.0368161	0.925526	0.0887103	0.596892	-0.356662	0.0127162	-0.335978	0.203854	-0.171457	0.661408	-0.18116	0.362606	0.169031	0.720873	0.25467	0.811469	0.430061	0.116631
Universal stress protein E	Bk	0	0	0	0.166482	0.209424	0	0	0	0	0	0	0	0.0609385	0	0	0	0	0	0.0765169	0.583736	-0.16485	0.629587	0.255305	0.732064			-0.327907	0.209961	-0.248922	0.521869	-0.196822	0.291346	0.0582025	0.0789763	-0.251065	0.271477	-0.483197	0.194533	-0.0631901	0.451684	-0.371868	0.421015	-0.364917	0.0980147	-0.327583	0.239727
Universal stress protein F	Bl	0	0	0	0.499445	0.209424	0	0	0	0	0.0882613	0.0963391	0	0.0609385	0	0	0	0	0	0.0530052	0.558177	0.0972318	0.776917	0.136381	0.627684			-0.564902	0.0660412	-0.588023	0.102775	-0.514999	0.0600508	0.4712	0.284757	-0.313705	0.220881	-0.218218	0.575709	-0.257666	0.306483	-0.43948	0.335407	-0.415653	0.0678606	-0.261547	0.351597
Universal stress protein G	Bm	0	0	0.0136221	0	0	0	0	0	0	0.441306	0	0	0	0	0.0998004	0	0	0	0.355451	0.846316	0.234261	0.490334	-0.226091	0.292638	0.480913	0.196918	-0.0359426	0.465982	0.082974	0.832951	-0.301924	0.195713	0.216908	0.431658	0.394455	0.838118	0.109109	0.781279	-0.842369	0.0102109	-0.654654	0.12488	0.154281	0.701468	0.0214307	0.93992
Universal stress protein family	Bn	0	0	0	0.388457	0	0	0.504587	0.834327	0	0.0882613	0.0481696	0.313643	1.03595	0.10015	0	0	0	0	0.320751	0.819634	0.458861	0.159898	0.552773	0.928572	-0.0490413	0.900885	-0.497444	0.0988781	-0.79111	0.014111	-0.327514	0.175	0.427994	0.872012	0.0927872	0.587417	0.266357	0.492255	0.426941	0.809257	0.698253	0.0946282	-0.00190942	0.497408	0.0320609	0.910214
Stringent starvation protein B	Bo	0	0	0	0	0	0	0	0	0.0409836	0	0	0	0	0	0.0998004	0	0	0	0.349566	0.841942	0.407418	0.217565					-0.0359426	0.465982	0.082974	0.832951	-0.0885584	0.403272	0.208232	0.157369	0.391945	0.836403	0.412393	0.276206					0.301256	0.853879	0.274374	0.327838
Cold shock protein CspG	Br	1.5261	0.426076	0.326931	0.610433	0.732984	0.743034	0.504587	1.37068	0.614754	1.23566	1.15607	1.67277	0.426569	0.901352	1.79641	1.05408	2.23793	0.799543	0.0648608	0.571094	0.297874	0.376607	-0.0211656	0.479957	-0.57735	0.110552	0.228153	0.709128	0.0119763	0.975748	0.314238	0.814392	-0.176293	0.860122	0.590671	0.94464	0.619048	0.082109	0.625825	0.920165	0.657143	0.123037	0.549704	0.980587	0.536854	0.0446846
Cold shock protein CspF	Bs	0	0.0142025	0.0272442	0	0	0	0.0458716	0	0	0	0	0	0.121877	0	0	0.229148	0.235571	0	-0.112874	0.377295	-0.291695	0.387003	0.0512231	0.54844	-0.0141075	0.971434	0.472098	0.887008	0.384175	0.313128	0.544184	0.951778	-0.4712	0.777578	-0.298895	0.232496	-0.31174	0.418731	-0.136025	0.396416	-0.0676123	0.886891	0.348381	0.890599	0.162602	0.565593
Cold shock protein CspE	Bt	0	0	0	0.0554939	0	0	0.0458716	0	0.0819672	0.0882613	0.144509	0	0.426569	0.0500751	0.0998004	0	0	0	0.568415	0.960396	0.643775	0.0355919	0.26663	0.741443			-0.509501	0.0924996	-0.542293	0.138563	-0.432749	0.1022	0.486087	0.496921	0.486621	0.895211	0.583448	0.106066	-0.041001	0.46863	-0.101419	0.83086	0.284707	0.839497	0.385876	0.162455
Cold shock protein CspD	Bu	0.160643	0.184633	0.19071	0	0	0.185759	0.59633	0.238379	0.0819672	1.41218	0.289017	0	0.975015	0.0500751	0.199601	0	0	0.0285551	0.379048	0.863224	0.432927	0.187609	0.240241	0.719415	-0.0639671	0.870907	-0.464573	0.117362	-0.404977	0.285673	-0.464133	0.0845667	0.535407	0.000211173	0.449884	0.873872	0.538932	0.14145	0.352556	0.760167	0.579771	0.186794	0.141643	0.686089	0.0812054	0.774948
Cold shock protein CspC	Bv	0	0.0994177	0.299687	0.0554939	0	0.0619195	0	0.297974	0.163934	2.64784	0.0481696	0	1.34065	0.250376	0.299401	0.229148	0	0.142776	0.371503	0.857929	0.412325	0.211593	0.0228651	0.521651	0.00683877	0.98615	-0.29689	0.234087	0.0060241	0.9878	-0.37852	0.137143	0.210366	0.0169361	0.378092	0.826793	0.335335	0.382679	-0.412075	0.20029	-0.20292	0.667181	0.19028	0.743559	0.258565	0.357259
Cold shock protein CspB	Bx	0	0.0142025	0.0136221	0	0	0	0.0458716	0.178784	0	0	0.240848	0	0.121877	0.10015	0.0998004	0.0458295	0	0	0.215535	0.726795	-0.030819	0.928574	0.417668	0.853594	0.00971755	0.980321	-0.625105	0.0427166	-0.564513	0.120367	-0.296683	0.20009	0.0129695	0.386801	0.134403	0.625875	-0.0272772	0.944793	0.421729	0.805926	0.576818	0.189491	0.335201	0.880965	0.452287	0.0974221
Cold shock protein CspA	By	0.722892	0.695924	0.70835	1.88679	0.418848	1.73375	4.3578	2.56257	0.696721	5.9135	1.49326	3.03189	9.01889	1.50225	1.79641	1.69569	4.16176	0.942319	0.537308	0.949136	0.522799	0.103068	0.606219	0.950579	0.613072	0.0858681	-0.26153	0.262767	-0.19162	0.623948	-0.2163	0.272473	0.00607906	0.925092	0.462711	0.881544	0.452381	0.228128	0.516517	0.863471	0.657143	0.123037	0.257262	0.813983	0.206821	0.463549
Phage shock protein A	Bz	0	0.0710126	0.313309	0.166482	0	0	0.0458716	0.11919	0.122951	0.0882613	0.385356	0	0.304692	0	0.499002	0.0458295	0.0392619	0	-0.0892253	0.402555	0.147699	0.66603	-0.15002	0.359891	0.721103	0.033128	-0.426449	0.140738	-0.208624	0.592946	-0.304969	0.193191	0.332322	0.761097	-0.693253	0.023115	-0.251502	0.517442	-0.876949	0.00535629	-0.463817	0.306719	-0.0316678	0.45708	0.0411589	0.88488
Phage shock protein E	Cb	0	0	0.0272442	0	0.104712	0	0	0.0595948	0.0409836	0.0882613	0	0	0.0609385	0	0	0.091659	0	0	0.535541	0.948442	0.551205	0.0828085	0.418613	0.854209	0.409803	0.279492	0.0300218	0.528421	0.0470418	0.904911	-0.217655	0.271178	0.287644	0.515442	0.367919	0.819584	0.365963	0.338242	0.196606	0.648858	0.0303588	0.949112	0.140437	0.684606	0.021146	0.940716
Psp operon transcriptional activator	Cc	0	0	0.0408664	0	0	0	0	0	0	0	0	0	0.0609385	0	0	0	0	0.0285551	-0.277483	0.216503	-0.291013	0.38816	-0.226091	0.292638	-0.281598	0.466974	-0.0603042	0.443009	0.172487	0.659478	0.0648912	0.571127	-0.303671	0.787371	-0.781071	0.00774536	-0.57735	0.110552	-0.842369	0.0102109	-0.654654	0.12488	-0.255595	0.187631	-0.115526	0.683832
RseP, regulator of RpoE activity	Cd	0.562249	0.653316	1.74363	0.610433	1.15183	0.990712	0.458716	0.655542	1.35246	0.176523	1.01156	0.784109	0.304692	0.650976	0.898204	1.32906	0.824499	0.656768	-0.0580473	0.436323	-0.115502	0.736212	-0.0148944	0.485894	0.380086	0.318679	0.195565	0.680836	0.0598813	0.8791	0.121762	0.6321	0.0243162	0.169268	-0.52131	0.0864642	-0.452381	0.228128	-0.682093	0.0556846	-0.542857	0.221872	-0.301431	0.145972	-0.136414	0.630282
RNA-binding protein Hfq	Ce	0	0.11362	0.149843	0.0554939	0.104712	0.185759	0.0458716	0.11919	0.204918	0.0882613	0.289017	0.0522739	0.121877	0.2003	0.0998004	0	0.157048	0.0285551	0.390838	0.871284	0.279637	0.407707	0.307274	0.774103	0.157054	0.688593	-0.430178	0.138363	-0.443122	0.238813	-0.424713	0.107023	0.437692	0.557292	0.0941787	0.588714	0.0714286	0.855974	-0.124863	0.404838	-0.142857	0.763052	-0.0283393	0.461579	-0.0836084	0.768459
Outer membrane protein A	Cf	0.0803213	0	0.0408664	0	0	0	0.229358	0.11919	0.163934	0.0882613	0.0481696	0	0.731261	0	0.0998004	0.366636	0.0392619	0.142776	0.430515	0.896472	0.598985	0.0550756	0.31617	0.78103	0.087875	0.823211	-0.0972127	0.408462	0.295181	0.444939	-0.036526	0.459853	-0.0579268	0.473559	0.492115	0.898233	0.609938	0.0878816	0.40673	0.796243	0.5161	0.249132	0.358334	0.897545	0.407292	0.138931
Outer membrane porin protein NmpC precursor	Cg	0	0.0142025	0.0681106	0	0.104712	0	0.0458716	0	0.122951	0	0.0481696	0	0.182815	0	0.299401	0	0.0392619	0.0856653	0.276896	0.782986	0.0389086	0.909887	0.206567	0.690475	0.547606	0.134072	-0.0707976	0.433149	0.134992	0.730857	-0.0224919	0.475258	-0.0658569	0.0999938	0.0228119	0.521601	-0.101469	0.796313	-0.185844	0.359124	-0.394665	0.391212	0.194806	0.748656	0.0563893	0.84272
Outer membrane stress sensor protease Deg	Ch	0	0.0852152	0	0	0.104712	0	0.137615	0.11919	0.122951	0.353045	0	0	0.0609385	0	0	0	0	0.0571102	0.568886	0.960553	0.780875	0.00562361	0.441149	0.868515	-0.1136	0.772472	0.159359	0.648559	0.172487	0.659478	-0.38003	0.136095	0.46571	0.527791	0.709031	0.980429	0.853913	0.00486886	0.70407	0.952681	0.758971	0.0596434	0.0771996	0.603782	-0.190055	0.5011
Outer membrane protein H precursor	Ci	0	0.0142025	0.0136221	0	0	0	0	0	0	0	0	0	0.0609385	0	0.0998004	0	0	0	-0.632506	0.0217646	-0.576975	0.0669028	-0.609684	0.0481486	-0.303322	0.431963	-0.215733	0.301562	-0.0940837	0.810904	-0.0608387	0.433282	-0.104116	0.988695	-0.781071	0.00774536	-0.57735	0.110552	-0.842369	0.0102109	-0.654654	0.12488	0.252711	0.809557	0.18063	0.522833
Sigma factor RpoE negative regulatory protein RseA	Cj	0	0	0	0	0.104712	0	0.0458716	0	0	0	0	0	0.0609385	0	0	0	0	0	0.233015	0.743338	0.0694106	0.839872	0.432039	0.862815	0.763832	0.0202941	-0.327907	0.209961	-0.248922	0.521869	-0.196822	0.291346	0.0582025	0.0653409	0.0767667	0.572447	-0.15587	0.690843	0.353148	0.76057	0.135225	0.775454	-0.0768381	0.396694	-0.162261	0.566416
Sigma factor RpoE negative regulatory protein RseB precursor	Ck	0	0.0142025	0	0	0.104712	0	0	0	0	0	0	0	0.121877	0.0500751	0.0998004	0	0.0392619	0	0.0743861	0.58143	-0.360067	0.280316	0.212278	0.695444	0.401098	0.290691	-0.218786	0.298923	-0.0382795	0.922573	7.21881e-05	0.500079	-0.267098	0.0605954	0.018485	0.517506	-0.247436	0.524426	0.199838	0.65125	-0.130931	0.78245	0.249596	0.806495	0.311424	0.264696
DedA protein	Cl	0	0.0142025	0.0272442	0.221976	0	0	0	0	0	0	0	0	0.182815	0	0	0.0458295	0	0	-0.144131	0.344528	-0.560953	0.0765229	-0.044849	0.457572	0.574173	0.112934	-0.266005	0.259072	-0.0470418	0.904911	-0.121667	0.368	-0.147497	0.361568	-0.498461	0.098332	-0.732589	0.0292755	-0.453676	0.173943	-0.777542	0.0505963	-0.244522	0.198546	-0.0771669	0.785884
Phosphatidylglycerophosphatase B	Cm	0	0	0.0136221	0	0	0.0619195	0	0	0.0409836	0.0882613	0	0.104548	0.0609385	0	0	0	0	0	0.522592	0.943182	0.534196	0.0945854	0.26307	0.738506	-0.300721	0.436089	-0.560875	0.067804	-0.588023	0.102775	-0.63085	0.0221401	0.688292	0.787371	0.470747	0.886229	0.431244	0.252915	0.0648222	0.549561	-0.304256	0.514569	0.146823	0.692428	-0.0596968	0.833615
RNA polymerase sigma factor	Cn	4.65863	4.67263	6.37515	3.88457	9.73822	5.32508	4.72477	4.94636	9.87705	3.79523	4.4316	3.97282	2.25472	6.96044	8.78244	9.1659	5.53592	4.71159	0.288487	0.792976	0.121581	0.7228	0.26629	0.741162	0.54941	0.132567	0.33808	0.797724	0.538932	0.14145	0.135107	0.646093	-0.182372	0.0861448	0.121472	0.614001	-0.190476	0.626054	0.026096	0.519972	-0.257143	0.583872	0.168258	0.718125	0.0528053	0.852608
RNA polymerase sigma factor SigB	Co	0	0	0	0	0.104712	0	0.0458716	0	0	0	0	0.104548	0	0	0	0	0	0	0.233015	0.743338	0.0694106	0.839872	0.432039	0.862815	-0.261108	0.501095	-0.416381	0.147245	-0.497844	0.179625	-0.272377	0.220964	0.23281	0.38966	0.0767667	0.572447	-0.15587	0.690843	0.353148	0.76057	0.135225	0.775454	-0.038604	0.447722	-0.226553	0.421258
Transcriptional regulator	Cp	0.321285	1.1504	2.26127	0.887902	1.98953	2.29102	0.642202	1.01311	1.18852	0.794351	1.83044	0.993204	2.07191	1.05158	2.09581	0.91659	1.649	1.82753	0.109652	0.619285	-0.0243162	0.943621	0.265678	0.740658	0.672958	0.0527825	0.0356916	0.533781	-0.0718576	0.855117	0.257447	0.765761	-0.267478	0.38966	-0.469766	0.114337	-0.452381	0.228128	-0.342971	0.246381	-0.314286	0.50023	-0.238604	0.20451	-0.0858086	0.762532
Two-component sensor histidine kinase	Cq	0	0.0284051	0	0	0	0.0619195	0	0	0	0	0	0	0	0.0500751	0	0	0.0392619	0.0285551	-0.0825907	0.409701	-0.264628	0.434229	0.0496288	0.546937	-0.166502	0.670722	0.492027	0.898185	0.493939	0.183533	0.562148	0.95827	-0.575911	0.9827	0.0560817	0.553017	-0.0824786	0.833937	0.248845	0.687138	0.130931	0.78245	0.0487898	0.565976	0.0216611	0.939275
Anti-sigma B factor RsbT	Cr	0.401606	0.284051	0.217954	0.110988	0.628272	0.371517	0.458716	0.178784	1.47541	0.0882613	0.722543	0	0	0.2003	0	1.14574	0.353357	0.256996	0.304283	0.806242	-0.0425534	0.90148	0.199832	0.684585	0.733912	0.0288512	0.25087	0.72836	0.331344	0.388667	-0.0461335	0.449331	0.00615411	0.774895	0.405982	0.845891	-0.0238095	0.951804	0.476412	0.839946	0.142857	0.763052	0.207722	0.762945	-0.165747	0.558025
Anti-sigma B factor antagonist RsbV	Cs	0	0	0.0953549	0.0554939	0	0.185759	0	0	0.0819672	0	0	0	0.0609385	0.10015	0	0	0	0.0285551	0.149031	0.660534	0	1	0.193482	0.679003	0.644277	0.0673738	-0.17668	0.335898	0.0548821	0.889139	-0.235203	0.25462	0.109579	0.76248	-0.284611	0.243909	-0.405877	0.284515	-0.290786	0.282788	-0.5161	0.249132	-0.334849	0.119299	-0.255844	0.362472
Intramembrane protease RasP/Ylu	Ct	0.401606	0.22724	0.286065	0.277469	0.732984	0.123839	0.137615	0.178784	0.245902	0.176523	0.192678	0.627287	0.182815	0.2003	0	0.137489	0.117786	0.256996	-0.178624	0.309384	-0.528878	0.098484	-0.0869016	0.418074	-0.592135	0.0998707	-0.364891	0.182586	-0.323359	0.400785	-0.312812	0.186765	0.297874	0.161317	-0.172828	0.339338	-0.52381	0.154878	-0.074847	0.442796	-0.6	0.168838	-0.250226	0.192884	-0.431243	0.115547
Serine phosphatase Rsb	Cu	0.0803213	0.0994177	0.0272442	0	0	0.0619195	0.229358	0	0.0409836	0	0.144509	0	0.0609385	0	0	0.091659	0.0392619	0.0285551	-0.151327	0.337101	-0.357509	0.28397	-0.0228919	0.478324	0.248716	0.522223	-0.137587	0.371214	-0.0490881	0.900791	-0.00814793	0.491033	-0.0219523	0.784633	0.136201	0.62752	0.0126837	0.974316	0.337808	0.750073	0.151794	0.748586	0.0982136	0.631239	0.0610884	0.82979
Transcriptional regulator YkgA	Cv	0	0	0.0953549	0	0	0	0	0	0	0.176523	0	0.0522739	0.182815	0	0.199601	0	0	0	0.196838	0.70867	0.234261	0.490334	-0.226091	0.292638	0.31587	0.41231	-0.36331	0.183724	-0.343013	0.371284	-0.341694	0.164008	0.215733	0.203442	-0.00460678	0.495636	0.109109	0.781279	-0.842369	0.0102109	-0.654654	0.12488	0.159031	0.707171	0.266675	0.341982
Ribosomal RNA small subunit methyltransferase E	Cx	0.481928	0.397671	0.817327	0.221976	0.418848	0.309598	0.275229	0.357569	0.57377	0.70609	0.770713	0.156822	0.670323	0.500751	0.299401	0.549954	0.392619	0.571102	-0.040247	0.455775	0.0668696	0.84567	-0.435421	0.135055	0.478388	0.199576	-0.0403028	0.461863	-0.0598813	0.8791	-0.195789	0.29236	0.413376	0.719895	-0.144167	0.365212	0.166667	0.670412	-0.701436	0.0482887	-0.257143	0.583872	-0.0294059	0.460137	0.0726073	0.798278
rRNA small subunit methyltransferase I	Cy	1.04418	1.88894	3.2012	1.16537	2.30366	1.54799	0.458716	1.31108	3.77049	1.23566	1.1079	0.26137	0.548446	1.25188	1.59681	2.15399	2.19867	1.17076	0.0463913	0.55095	0.0364743	0.915506	-0.232771	0.286929	-0.545084	0.136193	0.704958	0.979548	0.718576	0.0340171	0.100249	0.609263	-0.139818	0.683924	-0.179741	0.33317	-0.0952381	0.80862	-0.675465	0.0583293	-0.542857	0.221872	-0.275699	0.168651	-0.176018	0.533627
Ribosomal protein L11 methyltransferase	Cz	0.0803213	0.482886	0.490396	0.221976	0.52356	1.05263	0.229358	0.178784	0.286885	0.441306	0.578035	0.156822	0.365631	0.751127	0.399202	0.274977	0.314095	0.571102	0.160041	0.671828	-0.00607906	0.985896	0.232513	0.712852	0.247436	0.524426	0.00949618	0.508994	0	1	0.0874838	0.595572	-0.103344	0.632142	-0.0575268	0.445622	-0.238095	0.540615	0.033532	0.52566	-0.314286	0.50023	-0.0532698	0.42802	-0.0264027	0.926014
NAD-dependent protein deacetylase of SIR2 family	Da	0.963855	2.10197	3.70522	1.49834	3.03665	3.46749	0.779817	1.54946	2.5	1.85349	1.5896	0.575013	0.487508	3.20481	0.998004	3.07058	1.72752	1.59909	0.0783729	0.585744	-0.0303953	0.929554	0.0850676	0.580213	0.563988	0.120779	0.34861	0.805557	0.503003	0.174538	0.169513	0.681449	-0.0303953	0.632142	-0.384496	0.168734	-0.333333	0.385677	-0.436086	0.184942	-0.485714	0.281917	-0.293646	0.15264	-0.250825	0.372196
Signal peptidase-like protein	Db	1.76707	1.80372	3.52813	0.887902	2.19895	2.60062	1.55963	1.78784	4.87705	2.03001	1.54143	1.25457	1.46252	3.60541	1.39721	2.93309	3.72988	2.51285	0.251124	0.760039	0.237083	0.484986	-0.0546018	0.448377	0.827677	0.00796549	0.653946	0.966447	0.586837	0.103622	0.207061	0.718633	-0.109423	0.00350532	0.0936494	0.58822	0.047619	0.903748	-0.427388	0.190458	-0.314286	0.50023	-0.00802718	0.489104	-0.0572058	0.840471
Translation elongation factor LepA	Dc	2.48996	4.84306	7.41043	3.44062	6.70157	7.6161	2.15596	3.63528	5.69672	2.38305	3.9499	3.816	1.64534	7.46119	3.59281	3.94134	3.45505	4.08338	0.0025886	0.502849	-0.19453	0.568316	0.110204	0.603596	0.851834	0.0050785	0.023161	0.521931	0.0718576	0.855117	-0.0007677	0.499155	-0.00607906	0.152094	-0.396153	0.160726	-0.452381	0.228128	-0.352926	0.239582	-0.314286	0.50023	-0.337696	0.117173	-0.187019	0.508053
GTP-binding protein HflX	Dd	1.20482	1.09359	1.81174	0.610433	0	1.36223	0.504587	0.774732	2.21311	0.882613	1.20424	0.784109	0.914077	1.50225	0.499002	1.64986	2.08088	1.22787	-0.111438	0.378818	-0.0607906	0.859571	-0.499593	0.0977254	0.438649	0.244071	0.584924	0.942348	0.550908	0.131326	0.271425	0.778199	-0.145897	0.140461	-0.075058	0.429154	0.190476	0.626054	-0.582075	0.1011	-0.257143	0.583872	0.0369931	0.550107	0.140814	0.619212
GTP-binding protein related to HflX	De	0	0	0	0	0.837696	0	0.0458716	0	0.122951	0.0882613	0.0481696	0.104548	0	0.350526	0.0998004	0	0	0	0.256265	0.764696	0.56844	0.0719188	0.308672	0.775197	-0.0759652	0.846915	-0.354135	0.190384	-0.561433	0.122798	-0.365122	0.146631	0.589576	0.742739	0.131585	0.623294	0.418561	0.268464	0.221472	0.667182	0.135225	0.775454	0.0232081	0.531478	0.206106	0.465121
HflC protein	Df	0	0.184633	0.0544885	0.110988	0.209424	0.123839	0	0.178784	0	0	0.144509	0	0.182815	0.0500751	0.998004	0.091659	0.0392619	0.0285551	-0.125949	0.363495	-0.316741	0.345774	0.219271	0.701496	0.481292	0.196522	-0.110409	0.396214	-0.179644	0.646111	0.0409858	0.545034	-0.375401	0.366687	-0.202359	0.313201	-0.439155	0.243473	0.298655	0.722778	0.2	0.671762	0.240228	0.797136	0.0723062	0.799098
Putative inner membrane protein YjeT	Dg	0	0	0	0	0	0	0	0	0	0.0882613	0.0481696	0	0.0609385	0	0	0	0	0	0.362965	0.851811	0.523823	0.102286					-0.555503	0.0701956	-0.540981	0.139686	-0.502922	0.0654191	0.4712	0.774895	0.41701	0.853165	0.57735	0.110552					0.24333	0.800261	0.247984	0.377766
HflK protein	Dh	0	0.142025	0.25882	0.166482	0.209424	0.123839	0.0917431	0.238379	0.163934	0.264784	0.385356	0.26137	0	0	0.698603	0.320807	0.196309	0.0285551	0.443469	0.904039	0.38906	0.240793	0.359412	0.813459	0.226289	0.561357	-0.138153	0.370696	-0.13253	0.735616	-0.0941324	0.397285	0.0792683	0.896127	-0.182679	0.330557	0.047619	0.903748	-0.491824	0.150861	-0.371429	0.421598	0.196851	0.750944	0.262115	0.350526
D-tyrosyl-tRNA(Tyr) deacylase	Di	0.64257	0.795342	1.49843	0.887902	0.732984	1.11455	0.458716	1.1323	0.901639	0.0882613	0.481696	0.26137	0.487508	1.05158	0.399202	0.641613	0.903023	0.685323	-0.23382	0.255909	-0.115502	0.736212	0.0156015	0.514776	0.334081	0.384556	0.518036	0.911884	0.598813	0.0952625	0.407351	0.882133	-0.407297	0.0567175	-0.664418	0.0305433	-0.428571	0.25615	-0.621427	0.0818789	-0.257143	0.583872	-0.609886	0.00922339	-0.466447	0.0864361
Ribonuclease PH	Dj	0.481928	0.142025	0.19071	0.221976	0.314136	0.557276	0.321101	0.11919	0.0819672	0.264784	0.433526	0.104548	0.426569	0.300451	0.0998004	0.137489	0.196309	0.285551	-0.115541	0.37447	-0.200609	0.556071	0.0748366	0.570638			-0.29462	0.235891	-0.263478	0.497095	-0.104219	0.386498	-0.121581	0.818537	0.0133831	0.512675	-0.166667	0.670412	0.33292	0.746704	0.0857143	0.856823	-0.0860448	0.3846	-0.191419	0.497991
Peptidyl-prolyl cis-trans isomerase SurA	Dk	0	0	0.0408664	0	0	0	0	0.0595948	0.0409836	0.353045	0.0481696	0	0.121877	0.2003	0	0	0	0.0285551	0.418777	0.889335	0.684867	0.0225054	0.19504	0.680374	0.67584	0.0514393	-0.354577	0.190061	-0.287096	0.457997	-0.422686	0.108259	0.492359	0.0575968	0.414131	0.851282	0.65955	0.0593242	-0.18116	0.362606	0.169031	0.720873	0.22429	0.780698	0.218509	0.438244
MiaB family protei	Dl	0.883534	1.51967	2.45198	0.610433	1.46597	1.73375	0.825688	0.476758	2.5	0.353045	1.25241	1.30685	0.243754	1.05158	1.1976	1.46654	1.3349	0.942319	-0.109758	0.380603	-0.285716	0.397202	-0.244684	0.276834	0.425149	0.260325	0.242551	0.721367	0.0598813	0.8791	-0.0172392	0.481033	0.0607906	0.0484344	-0.292631	0.237477	-0.333333	0.385677	-0.574954	0.10475	-0.6	0.168838	-0.262348	0.181134	-0.184819	0.513121
SsrA-binding protein SmpB	Dm	0	0	0.0136221	0	0	0	0	0	0	0	0	0	0	0	0	0	0	0	-0.277483	0.216503	-0.291013	0.38816	-0.226091	0.292638	-0.26258	0.498609									-0.781071	0.00774536	-0.57735	0.110552	-0.842369	0.0102109	-0.654654	0.12488	-0.689728	0.00263212	-0.447706	0.101182
tmRNA-binding protein SmpB	Dn	0.803213	1.54808	1.70277	0.99889	2.09424	1.54799	1.10092	0.893921	2.33607	1.76523	1.7341	0.94093	0.548446	2.25338	0.798403	1.46654	1.49195	0.942319	0.370369	0.857124	0.364743	0.273707	0.0960986	0.590501	-0.114806	0.77011	0.0192118	0.518193	0.0479051	0.903173	-0.260195	0.231771	0.419455		0.231375	0.711881	0.214286	0.582752	-0.209494	0.341623	-0.542857	0.221872	-0.0354031	0.452038	-0.187019	0.508053
Protein arginine N-methyltransferase 1	Do	0	0	0	0	0	0	0	0	0	0	0	0	0	0	0.0998004	0	0	0									-0.0359426	0.465982	0.082974	0.832951	0.052511	0.557638	-0.174608	0.219086									0.2769	0.832448	0.378828	0.170754
NAD-dependent glyceraldehyde-3-phosphate dehydrogenase	Dq	12.3695	10.9075	3.17395	34.1842	7.43455	12.5697	15.8257	10.2503	2.9918	10.0618	9.20039	29.2734	15.5393	7.46119	6.48703	7.88268	7.65607	12.1359	-0.0995163	0.391519	-0.267478	0.429129	0.093856	0.588413	-0.57735	0.110552	-0.444355	0.129506	-0.371264	0.330829	-0.191991	0.296098	-0.0182372	0.219086	-0.215224	0.302003	-0.166667	0.670412	-0.00879867	0.493265	0.257143	0.583872	-0.170683	0.279024	-0.116612	0.681009
NADPH-dependent glyceraldehyde-3-phosphate dehydrogenase	Dr	0	0	0.0136221	1.44284	0	0	0.412844	0.11919	0	0	0.481696	0.313643	0.0609385	0.550826	0	0	0	0.199886	0.00467175	0.505141	0.0136973	0.968227	0.155005	0.644625	-0.484578	0.193098	-0.504544	0.0950957	-0.552241	0.130227	-0.206022	0.282373	0.025939	0.26845	-0.357188	0.188157	-0.38051	0.318102	-0.225476	0.329884	0.0579771	0.902946	-0.285237	0.160031	-0.0870224	0.759267
Rubredoxin	Ds	1.28514	1.07939	1.52568	1.33185	0.314136	1.42415	2.06422	3.57569	2.66393	2.03001	1.44509	1.04548	0.243754	2.95443	1.0978	2.15399	2.43424	1.59909	0.472418	0.919769	0.741645	0.0105893	0.363287	0.816259			0.463052	0.881744	0.526956	0.152025	0.179361	0.691354	-0.0425534	0.691786	0.399837	0.841769	0.666667	0.0557918	0.291202	0.717507	0.6	0.168838	0.129193	0.670665	0.0814082	0.774399
Rubredoxin-NAD(+) reductase	Dt	0	0	0.0136221	0	0	0	0	0	0	0	0	0	0	0	0	0	0	0	-0.277483	0.216503	-0.291013	0.38816	-0.226091	0.292638	-0.445188	0.236405									-0.781071	0.00774536	-0.57735	0.110552	-0.842369	0.0102109	-0.654654	0.12488	-0.689728	0.00263212	-0.447706	0.101182
Rubredoxin-oxygen oxidoreductase	Du	0	0	0	0	0	0	0	0	0.0409836	0	0	0	0	0.150225	0	0	0	0	0.349566	0.841942	0.407418	0.217565					-0.150959	0.35904	-0.082974	0.832951	-0.140695	0.348091	0.303671		0.391945	0.836403	0.412393	0.276206					0.255547	0.812322	0.220221	0.434599
Rubrerythrin	Dv	8.91566	7.25749	4.45443	11.7092	9.00524	10.8359	8.30275	12.2169	7.0082	13.7688	13.7283	16.1004	1.82815	9.71457	8.38323	8.75344	11.8571	5.79669	0.451803	0.908734	0.419455	0.203094	0.506496	0.905931	0.392715	0.301697	-0.237414	0.282981	-0.467074	0.211732	-0.223293	0.265813	0.32219	0.667423	0.484691	0.894139	0.428571	0.25615	0.616404	0.915761	0.485714	0.281917	0.155437	0.70286	0.0242024	0.932165
Aerobic respiration control protein arcA	Dx	0	0	0	0	0	0	0	0	0	0	0	0	0.182815	0	0	0	0	0									-0.327907	0.209961	-0.248922	0.521869	-0.196822	0.291346	0.0582025	0.103502									0.165948	0.715398	0.241072	0.391508
Aerobic respiration control sensor protein arcB	Dy	0.0803213	0	0.0681106	0	0.104712	0.0619195	0	0.0595948	0.163934	0.0882613	0	0	0.182815	0	0	0.0458295	0.0392619	0	0.391491	0.871723	0.34463	0.30277	0.092922	0.587543			-0.154013	0.356273	0.164646	0.674221	-0.388865	0.130046	0.356662	0.0789763	0.410724	0.849039	0.299407	0.438182	0.0155731	0.51192	-0.347863	0.453374	-0.00272754	0.496297	-0.219846	0.435396
Redox-sensing transcriptional regulator QorR	Dz	0	0	0.0408664	0	0	0	0	0	0	0.0882613	0	0	0.0609385	0	0.0998004	0	0	0	0.222415	0.733354	0.234261	0.490334	-0.226091	0.292638	-0.736742	0.0279572	-0.215733	0.301562	-0.0940837	0.810904	-0.264623	0.227817	0.157067	0.467183	0.0532201	0.550322	0.109109	0.781279	-0.842369	0.0102109	-0.654654	0.12488	0.144355	0.689413	0.206697	0.463821
Superoxide dismutase	Ea	0.481928	0.355063	1.52568	0.277469	1.04712	0.309598	0.504587	0.715137	2.58197	0.441306	0.626204	0.365917	1.64534	0.751127	0.598802	2.19982	0.981547	0.656768	0.272156	0.778842	0.249241	0.462258	0.029256	0.527697			0.202472	0.686897	0.407193	0.282826	-0.036396	0.459995	-0.133739	0.316428	0.0503599	0.547626	0.0714286	0.855974	-0.543149	0.121656	-0.2	0.671762	0.160849	0.709342	0.270627	0.334678
Superoxide reductase	Eb	0.64257	0.411873	0.272442	1.99778	1.15183	2.16718	0.642202	0.655542	0.286885	0.264784	1.25241	2.77052	0.121877	0.751127	0.199601	0.183318	0.863761	0.713878	0.0947039	0.603328	-0.212767	0.531911	0.425092	0.858393	0.176903	0.65122	-0.377756	0.173443	-0.371264	0.330829	-0.159576	0.328646	0.0851068	0.190566	-0.206112	0.309922	-0.404762	0.28595	0.175058	0.632849	0.0857143	0.856823	-0.213926	0.23033	-0.422442	0.12379
Redox-sensitive transcriptional regulator	Ec	0.240964	0.624911	1.11701	0.554939	1.15183	1.36223	0.458716	0.595948	0.737705	0.264784	1.15607	0.209096	0.853138	0.751127	0.798403	0.549954	1.02081	1.22787	0.128014	0.638673	-0.0364743	0.915506	0.370222	0.821227	0.247436	0.524426	0.408812	0.847774	0.359288	0.347693	0.492919	0.929922	-0.528878	0.818537	-0.40157	0.157064	-0.47619	0.201905	-0.184315	0.36026	-0.2	0.671762	-0.307575	0.140831	-0.204621	0.468394
Glutathione peroxidase	Ed	0.0803213	0	0.0136221	0.0554939	0.104712	0	0.0458716	0	0.0819672	0.0882613	0.144509	0.0522739	0.0609385	0	0.0998004	0	0.0785238	0	0.25731	0.765638	0.270781	0.423257	-0.0057367	0.494566	0.182488	0.640824	-0.425764	0.141177	-0.392705	0.30171	-0.487258	0.0728	0.498483	0.761097	0.382867	0.830132	0.19162	0.623948	0.0682241	0.552156	-0.434828	0.341022	0.16623	0.715732	0.0222481	0.937632
Glutathione S-transferase	Ee	0	0	0.149843	0	0.104712	0	0	0	0.245902	0.353045	0.0481696	0.0522739	0.487508	0	0	0.183318	0	0.0285551	0.467836	0.917387	0.486256	0.133585	-0.0226247	0.478576	-0.284603	0.462058	-0.293669	0.236649	-0.380433	0.318207	-0.459011	0.0873134	0.590794	0.842353	0.336673	0.796669	0.367826	0.335627	-0.639151	0.0737763	-0.676123	0.109447	0.190852	0.744206	0.160304	0.57115
Uncharacterized glutathione S-transferase-like protei	Ef	0	0	0	0	0.104712	0	0.0458716	0	0.0409836	0.176523	0	0	0.121877	0	0	0	0	0	0.548074	0.953234	0.623229	0.0438021	0.432039	0.862815	0.131954	0.736732	-0.327907	0.209961	-0.248922	0.521869	-0.467952	0.0825514	0.620787	0.00339071	0.53844	0.921911	0.52003	0.158347	0.353148	0.76057	0.135225	0.775454	0.11484	0.652572	-0.0846182	0.765737
Glutaredoxin	Eg	0	0	0	0	0	0	0.0917431	0	0	0	0	0	0.121877	0	0	0	0	0	0.214242	0.725555	0.174608	0.609182	0.363957	0.816741	0.0833065	0.832289	-0.327907	0.209961	-0.248922	0.521869	-0.196822	0.291346	0.0582025	0.12172	0.138794	0.629889	0.0824786	0.833937	0.356659	0.762956	0.392792	0.393626	0.0922971	0.62356	0.0722036	0.799378
Glutaredoxin-like protein Nrd	Eh	0	0	0	0	0	0	0	0	0	0	0	0	0.243754	0	0	0	0	0									-0.327907	0.209961	-0.248922	0.521869	-0.196822	0.291346	0.0582025										0.165948	0.715398	0.241072	0.391508
Glutaredoxin 1	Ei	0	0	0	0	0	0	0	0	0.0409836	0	0	0	0.0609385	0	0	0	0	0	0.349566	0.841942	0.407418	0.217565					-0.327907	0.209961	-0.248922	0.521869	-0.379666	0.136347	0.399111	0.0100191	0.391945	0.836403	0.412393	0.276206					0.19907	0.753416	0.166068	0.557254
Glutaredoxin 2	Ej	0	0	0	0	0	0	0	0	0	0	0.0481696	0	0.0609385	0	0	0.0458295	0	0									-0.372197	0.177369	-0.411616	0.27719	-0.143506	0.345176	0.0448762	0.248593									0.411141	0.929744	0.495967	0.0664573
Probable monothiol glutaredoxin GrlA	Ek	0	0	0	0.0554939	0	0	0	0	0	0	0	0	0	0	0	0	0	0	-0.0724858	0.420629	-0.174608	0.609182	0.019896	0.518841											-0.397585	0.159754	-0.412393	0.276206	-0.342502	0.246703	-0.392792	0.393626	-0.432521	0.0593884	-0.378828	0.170754
Sarcosine oxidase	El	0.883534	1.1504	2.17954	0.943396	2.40838	1.85759	1.37615	1.07271	2.04918	0.882613	1.39692	0.784109	0.548446	2.10315	1.49701	2.29148	1.49195	1.57053	0.234652	0.744867	-0.0607906	0.859571	0.329157	0.790989			0.480009	0.891515	0.610789	0.0873315	0.3533	0.844724	-0.346506		-0.234488	0.285466	-0.452381	0.228128	-0.215779	0.336997	-0.314286	0.50023	-0.0929378	0.375606	-0.0924093	0.744826
Glycine N-methyltransferase	Em	0	0.0142025	0	0	0	0	0	0	0	0	0	0	0	0	0	0	0	0	-0.56019	0.042409	-0.46562	0.153126	-0.565328	0.0658558
Alkyl hydroperoxide reductase	En	0.0803213	0.142025	0.272442	0.221976	0	0	0.0917431	0.0595948	0.409836	0	0.144509	0.313643	0.243754	0.2003	0.199601	0	0.431881	0.0571102	-0.0929255	0.39858	-0.24001	0.479469	-0.456401	0.122201	0.41487	0.273083	-0.120396	0.386991	-0.263478	0.497095	-0.105557	0.385072	0.128049		-0.273287	0.2531	-0.19518	0.617412	-0.889222	0.00405004	-0.521794	0.243204	-0.103395	0.362074	-0.00889922	0.975033
OT coproporphyrinogen III oxidase	Eo	0.160643	0.11362	0.25882	0.221976	0.104712	0.123839	0.0917431	0.11919	0.163934	0.0882613	0.144509	0.0522739	0.121877	0.10015	0.0998004	0.183318	0.0785238	0.0285551	-0.383467	0.133724	-0.401218	0.225253	-0.365904	0.181859	-0.0851014	0.828721	-0.261429	0.26285	-0.323359	0.400785	-0.322565	0.178919	0.334348	0.736212	-0.833337	0.00305278	-0.642857	0.0681549	-0.967791	0.000126743	-0.714286	0.0845832	-0.601958	0.0102592	-0.312431	0.263093
Gamma-glutamyltranspeptidase	Ep	0.160643	0.269848	0.163465	0	0	0.0619195	0.183486	0.238379	0.163934	0.0882613	0.0481696	0	0.304692	0.150225	0.0998004	0.137489	0.157048	0.11422	-0.320508	0.180561	0.00609756	0.985853	-0.359387	0.186559	0.580818	0.107987	0.142829	0.633569	0.395217	0.29839	0.116033	0.626051	-0.158055	0.283874	0.158501	0.647785	0.467074	0.211732	0.135618	0.603277	0.637748	0.137762	0.145323	0.690598	0.165747	0.558025
Peroxide stress regulator	Eq	0.160643	0.0994177	0.231576	0.388457	0.209424	0.247678	0.733945	0.715137	0.532787	0	0.481696	0.209096	0.731261	0.650976	0.499002	0.779102	1.17786	0.142776	0.422876	0.891857	0.340427	0.309051	0.689896	0.976084	-0.0183951	0.962757	0.274814	0.748147	0.227549	0.559128	0.385969	0.867987	-0.352585	0.0166376	0.142572	0.633335	0.119048	0.76182	0.517538	0.864052	0.657143	0.123037	0.395243	0.920865	0.426843	0.119618
Radical SAM family enzymes	Er	0	0.0426076	0.0408664	0	0	0	0	0.11919	0	0	0	0	0.0609385	0	0	0	0.0392619	0	-0.0696327	0.423723	-0.224381	0.509261	0.0951137	0.589584	0.0388038	0.921515	0.0123956	0.51174	0.0627224	0.873402	0.131724	0.64256	-0.225584	0.0606754	-0.110389	0.396233	-0.171457	0.661408	0.0916085	0.569959	0.169031	0.720873	-0.19247	0.253969	-0.162261	0.566416
Glutamate--cysteine ligase	Es	0	0.0426076	0.177088	0.110988	0.104712	0	0	0	0.0409836	0.441306	0.0481696	0	0.243754	0	0.199601	0.0458295	0.0785238	0.0571102	0.252133	0.760956	0.0219523	0.949096	-0.164791	0.346547	-0.350472	0.360376	-0.0853342	0.419538	0.271084	0.484352	-0.261077	0.230981	-0.10061	0.167831	0.0464752	0.543963	-0.146385	0.708942	-0.892343	0.00375146	-0.941124	0.00339121	-0.0255426	0.465362	0.0315033	0.91177
Paraquat-inducible protein A	Et	0	0	0.0681106	0.0554939	0.104712	0	0.0458716	0.11919	0.122951	0.176523	0.192678	0	0.304692	0	0.0998004	0	0	0	0.708995	0.99128	0.756955	0.00837964	0.576878	0.939052	0.46848	0.2102	-0.556574	0.0697151	-0.493939	0.183533	-0.600436	0.029824	0.603083	0.0916942	0.471312	0.886556	0.619048	0.082109	0.0584359	0.544688	0.0857143	0.856823	0.114653	0.652333	-0.0144612	0.959439
Paraquat-inducible protein B	Eu	0	0.0142025	0.0953549	0	0.104712	0	0.0458716	0.238379	0	0.353045	0.0481696	0	0.487508	0	0	0	0.0392619	0.0856653	0.451764	0.908712	0.392006	0.236971	0.454469	0.876641	0.645037	0.0669576	-0.23477	0.285226	0.0829389	0.833021	-0.274111	0.219445	-0.00648476	0.0779963	0.324976	0.787803	0.317168	0.410302	0.216797	0.66375	0.318874	0.493721	0.0481028	0.565054	-0.202062	0.47406
glutathionylspermidine synthase	Ev	0	0.0284051	0.0681106	0	0.104712	0.123839	0	0.238379	0.0819672	0.176523	0.144509	0	0.609385	0	0.199601	0	0.0785238	0.0285551	0.578468	0.96366	0.621565	0.0445198	0.535245	0.920384	-0.0464387	0.906125	-0.358498	0.187204	-0.0981761	0.802812	-0.30129	0.19624	0.283089	0.0713385	0.426122	0.859053	0.538932	0.14145	0.386982	0.783285	0.463817	0.306719	0.182022	0.734142	0.117012	0.67997
Glutathionylspermidine amidohydrolase	Ex	0	0.0142025	0.0408664	0	0.209424	0.0619195	0	0.178784	0.163934	0.176523	0.0481696	0	0.426569	0.0500751	0.0998004	0	0	0.0285551	0.669111	0.985483	0.547716	0.0851397	0.542199	0.923689	0.562566	0.121901	-0.381584	0.170762	-0.257712	0.506847	-0.457565	0.088098	0.529253	0.00748734	0.574171	0.937921	0.395217	0.29839	0.408124	0.797149	0.231908	0.622209	0.164371	0.713531	0.0300349	0.915868
Peroxidase	Ey	0	0.0426076	0.149843	0.443951	0	0.309598	0.137615	0	0.163934	0.70609	0	0	0.487508	0	0.299401	0.366636	0.314095	0	0.408208	0.882682	0.400017	0.226761	0.208951	0.692552	-0.503718	0.173839	0.152886	0.642707	0.216917	0.578035	-0.10579	0.384824	0.0752651	0.220376	0.149682	0.639802	0.179644	0.646111	-0.354267	0.238669	-0.521794	0.243204	0.0675968	0.59108	0.0697572	0.806049
Glutathione reductase	Ez	0	0.0568101	0.0136221	0.0554939	0.104712	0	0	0.0595948	0	0.264784	0.0963391	0.156822	0.426569	0.10015	0.199601	0.0458295	0.117786	0.0285551	0.330299	0.827186	0.185027	0.587672	0.167204	0.655621	0.472969	0.205348	-0.4984	0.0983643	-0.443122	0.238813	-0.340235	0.165123	0.133739	0.106	0.348985	0.805834	0.121988	0.756087	0.127834	0.597406	-0.0579771	0.902946	0.392828	0.919456	0.464091	0.0881988
CoA-disulfide reductase	Fb	0	0.198835	0.381419	0.554939	1.15183	0.557276	0.366972	0.715137	0.286885	0.529568	0.385356	0.522739	0.853138	0.2003	0	0.183318	0.471143	0.228441	0.544188	0.95178	0.364743	0.273707	0.728674	0.984343	0.842896	0.00604765	-0.352724	0.191418	-0.407193	0.282826	-0.335466	0.168793	0.443771	0.109031	0.0389837	0.536891	-0.238095	0.540615	0.365505	0.768938	0.2	0.671762	-0.321583	0.129508	-0.510451	0.0580056
Cytochrome c551 peroxidase	Fc	0	0.0142025	0.0408664	0.110988	0.104712	0	1.05505	0.834327	0	0.353045	0.385356	0.0522739	0.487508	0	0.199601	0.0458295	0.0785238	0.0285551	0.435677	0.899526	0.387709	0.242557	0.595447	0.946505	0.02852	0.942281	-0.541572	0.0766058	-0.443122	0.238813	-0.424344	0.107247	0.146341	0.0897242	0.301609	0.769649	0.227549	0.559128	0.56695	0.891087	0.542857	0.221872	0.0258382	0.535038	0.0353593	0.901018
Hydroxyacylglutathione hydrolase	Fd	0	0.17043	0.245198	0	0.104712	0.0619195	0.550459	0.0595948	0.163934	0.176523	0.240848	0.156822	1.21877	0.250376	0.199601	0.091659	0.0785238	0.0571102	0.226406	0.737131	0.246951	0.4665	0.233018	0.713282	-0.127752	0.744877	-0.472836	0.112567	-0.718576	0.0340171	-0.333341	0.170441	0.468087	0.203094	0.0769491	0.572618	0.142857	0.715709	0.0976715	0.574565	-0.0285714	0.952105	0.176242	0.727464	0.288229	0.303266
Radical SAM protein 2	Fe	0	0	0.0544885	0	0	0	0.0458716	0	0.0409836	0	0	0	0.0609385	0	0	0	0.0392619	0	0.124293	0.634765	0.0972318	0.776917	0.066278	0.562607	-0.202923	0.603277	0.0123956	0.51174	0.0627224	0.873402	-0.0723569	0.420769	0.172025	0.647049	-0.288638	0.240672	-0.218218	0.575709	-0.462824	0.168309	-0.338062	0.466863	-0.297686	0.149159	-0.209453	0.457786
Catalase	Ff	0	0.0568101	0.25882	0.221976	0	0.371517	0.412844	0.476758	0.409836	0.529568	0.385356	0.26137	0.426569	0.400601	0.499002	0.274977	0.274833	0.0285551	0.755827	0.995749	0.85061	0.00126661	0.669457	0.970845	0.719892	0.0335519	-0.626623	0.0422019	-0.323359	0.400785	-0.689984	0.0112299	0.522799	0.584825	0.507582	0.9065	0.833333	0.00721193	0.302109	0.725213	0.771429	0.0534894	0.411292	0.929825	0.457646	0.093153
Ferroxidase	Fg	0	0	0.0408664	0.110988	0.104712	0.0619195	0	0	0	0.353045	0.0963391	0	1.52346	0	0	0.229148	0.117786	0	0.389071	0.870093	0.188058	0.58147	0.31139	0.777318	-0.369232	0.33366	-0.283742	0.24461	-0.00637992	0.98708	-0.205795	0.282594	0.0518781	0.325375	0.229948	0.710663	-0.146385	0.708942	-0.302366	0.274605	-0.637748	0.137762	0.196352	0.750387	-0.00572516	0.983937
Iron-binding ferritin-like antioxidant protein	Fh	0	0	0.0272442	0	0	0	0.137615	0	0	0.176523	0.0963391	0	1.15783	0	0	0	0.0392619	0.0571102	0.412122	0.88517	0.366489	0.271263	0.322005	0.785527	0.97082	3.91019e-05	-0.323115	0.213622	-0.0829389	0.833021	-0.22635	0.262921	0.0778171	0.0230771	0.350839	0.807199	0.245495	0.527773	0.193807	0.646785	-0.0676123	0.886891	0.17123	0.721617	-0.0128209	0.964037
Radical SAM family heme chaperone HemW	Fi	0	0.241443	0.326931	0.0554939	0.52356	0.309598	0.0917431	0.297974	0.204918	0.176523	0.289017	0.104548	0.365631	0.450676	0	0.274977	0.274833	0.199886	0.253647	0.76233	0.0364743	0.915506	0.372877	0.823113	0.073973	0.850891	-0.0590095	0.444227	-0.239525	0.538124	0.0376278	0.541355	-0.0668696	0.505602	-0.0876903	0.417337	-0.309524	0.422196	0.0785832	0.560049	-0.257143	0.583872	-0.0537891	0.427325	-0.116612	0.681009
Uncharacterized GST-like protein yghU	Fj	0	0	0.0136221	0	0.104712	0	0.0458716	0	0.0409836	0	0	0	0	0	0	0.0458295	0.0785238	0	0.330474	0.827323	0.164368	0.630601	0.410653	0.848992	0.2346	0.546724	0.624975	0.957239	0.51746	0.160732	0.461797	0.914187	-0.23186	0.711423	0.130558	0.622352	-0.152204	0.697823	0.25174	0.689235	-0.151794	0.748586	-0.061355	0.417221	-0.258983	0.356463
Uncharacterized GST-like protein yibF	Fk	0	0	0	0	0	0	0	0	0	0.176523	0	0	0.0609385	0	0	0	0	0	0.362965	0.851811	0.523823	0.102286					-0.327907	0.209961	-0.248922	0.521869	-0.374021	0.140292	0.373082	0.341737	0.41701	0.853165	0.57735	0.110552					0.165735	0.715147	0.191339	0.498172
Uncharacterized GST-like protein yncG	Fl	0	0	0	0	0	0	0	0	0	0	0	0	0.0609385	0	0	0	0	0									-0.327907	0.209961	-0.248922	0.521869	-0.196822	0.291346	0.0582025	0.0653409									0.165948	0.715398	0.241072	0.391508
Putative bacterial haemoglobin	Fm	0	0.0284051	0.0408664	0	0	0	0	0.0595948	0	0	0	0.209096	0	0.10015	0	0	0.0392619	0.0285551	-0.199892	0.28834	-0.201943	0.553398	-0.0437	0.458656	-0.341078	0.37414	-0.311535	0.222569	-0.0318996	0.935453	-0.112697	0.377483	-0.291069	0.43988	-0.335978	0.203854	-0.171457	0.661408	-0.18116	0.362606	0.169031	0.720873	0.0853618	0.614506	0.0289376	0.918932
Glutaredoxin-related protein	Fn	0	0.11362	0.149843	0.0554939	0.104712	0.185759	0	0	0.0409836	0	0	0	0.0609385	0.0500751	0	0.091659	0.0392619	0.0285551	-0.217225	0.271588	-0.417094	0.205885	-0.044567	0.457838			0.34341	0.801705	0.343616	0.370396	0.359256	0.849112	-0.2697	0.829487	-0.540715	0.0770102	-0.707528	0.0380844	-0.411293	0.200796	-0.579771	0.186794	-0.465386	0.0449885	-0.35267	0.204043
Flavohemoprotein	Fo	0	0.0142025	0.0272442	0	0	0.0619195	0	0	0	0	0.0481696	0	0.0609385	0	0	0	0	0.0285551	-0.0776934	0.414991	-0.381448	0.250833	0.0807044	0.576133			-0.333805	0.205491	-0.24697	0.525229	-0.12055	0.369178	-0.0747937	0.857838	-0.278295	0.24902	-0.452023	0.228537	-0.120735	0.407957	-0.304256	0.514569	-0.111769	0.35134	-0.144688	0.609532
Oxidoreductase YihU	Fp	0	0.0142025	0.0272442	0	0	0	0	0	0.0819672	0.176523	0	0	0.182815	0	0	0.0458295	0	0	0.424116	0.892614	0.318463	0.343028	-0.491492	0.102107	0.496321	0.181144	-0.266005	0.259072	-0.0470418	0.904911	-0.453621	0.0902592	0.46571	0.658507	0.468673	0.885029	0.463713	0.215422	-0.842369	0.0102109	-0.654654	0.12488	0.234886	0.791698	0.197442	0.484376
3-phenylpropionate dioxygenase	Fq	0	0.0142025	0.0408664	0.166482	0	0.123839	0	0	0	0.0882613	0.0481696	0	0.121877	0	0	0	0	0	0.111941	0.621715	-0.0907867	0.791405	0.132533	0.624162	0.620496	0.0812134	-0.48215	0.107281	-0.540981	0.139686	-0.454648	0.0896937	0.426324	0.0482273	-0.291061	0.238731	-0.317091	0.410419	-0.340362	0.248172	-0.576818	0.189491	-0.361353	0.100403	-0.34478	0.214865
Dimethylarginine dimethylaminohydrolase	Fr	0	0.0710126	0.0408664	0.0554939	0	0.0619195	0.0917431	0	0	0	0.0963391	0	0	0.0500751	0	0	0	0.0285551	-0.218567	0.270307	-0.317753	0.344158	0.0426166	0.540321	0.309273	0.422589	-0.314709	0.220103	-0.178367	0.648489	-0.120026	0.369731	-0.127149	0.936199	-0.368686	0.179868	-0.431244	0.252915	-0.0596582	0.454379	0.0579771	0.902946	-0.308155	0.140351	-0.335033	0.228741
Glutathione biosynthesis bifunctional protein gshF	Fs	0	0.142025	0.885438	0	0	0	0	0	0	0.0882613	0.0963391	0	0.304692	0	0	0	0	0.0285551	-0.335494	0.168771	-0.254298	0.452953	-0.320003	0.216012	0.979028	1.45193e-05	-0.41001	0.151433	-0.24697	0.525229	-0.320133	0.180861	0.195187	0.39736	-0.746457	0.0125733	-0.109109	0.781279	-0.842369	0.0102109	-0.654654	0.12488	-0.594389	0.0113277	-0.073033	0.797119
Hydrogen peroxide-inducible genes activator	Ft	0	0.0142025	0.0272442	0	0.104712	0.0619195	0.0917431	0	0.204918	0.176523	0.0963391	0.0522739	0.0609385	0.0500751	0	0.0458295	0	0	0.698326	0.989926	0.621565	0.0445198	0.563513	0.933354	-0.198156	0.611965	-0.782391	0.00759035	-0.883585	0.00247122	-0.743263	0.00523362	0.941579	0.261904	0.692492	0.976705	0.574861	0.112416	0.413476	0.800616	0.0289886	0.951407	0.214214	0.76998	-0.0729286	0.797403
S-(hydroxymethyl)glutathione dehydrogenase	Fu	0	0.0142025	0.0272442	0	0	0.123839	0	0	0.122951	0	0.0963391	0	0.121877	0	0	0	0	0.0856653	0.302925	0.805118	-0.0376677	0.912751	0.200508	0.685178	0.377803	0.321802	-0.209502	0.306969	-0.24697	0.525229	-0.253225	0.238053	0.345858	0.117632	0.214447	0.697325	-0.0818317	0.835224	0.0648222	0.549561	-0.304256	0.514569	0.0505538	0.568341	-0.161544	0.568149
Glutathione synthetase	Fx	0	0	0	0	0	0	0	0	0.0819672	0.0882613	0	0	0.304692	0	0	0	0	0	0.534314	0.947957	0.702782	0.0180457					-0.327907	0.209961	-0.248922	0.521869	-0.379575	0.13641	0.575911	0.132695	0.617995	0.954825	0.763763	0.0203118					0.218733	0.774818	0.174507	0.537184
Predicted alternative glutathione synthetase	Fy	0	0.0142025	0	0	0	0	0	0	0	0	0	0	0	0	0	0	0	0	-0.56019	0.042409	-0.46562	0.153126	-0.565328	0.0658558	-0.218882	0.574523
S-formylglutathione hydrolase	Fz	0	0	0.0544885	0.0554939	0.104712	0.0619195	0	0.0595948	0	0	0.0963391	0	0.365631	0	0	0.0458295	0	0	0.169219	0.681152	-0.0194543	0.954883	0.557775	0.930821	0.363094	0.342288	-0.413465	0.149155	-0.411616	0.27719	-0.232231	0.257395	0.0448762		-0.460592	0.119708	-0.48795	0.18962	-0.0729019	0.444279	0.0857143	0.856823	0.00529492	0.507188	-0.282823	0.312718
Radical SAM family heme chaperone	Ga	0	0	0.0544885	0	0	0	0	0	0	0	0	0	0	0	0	0	0	0	-0.277483	0.216503	-0.291013	0.38816	-0.226091	0.292638											-0.781071	0.00774536	-0.57735	0.110552	-0.842369	0.0102109	-0.654654	0.12488	-0.689728	0.00263212	-0.447706	0.101182
NADPH:quinone oxidoreductase 2	Gb	0	0	0.0136221	0	0	0.0619195	0.0458716	0	0	0	0	0	0.0609385	0	0.0998004	0.091659	0	0	0.230612	0.741088	0.00747937	0.982648	0.469866	0.88572	-0.283473	0.463903	-0.00400007	0.496211	0.109764	0.779993	0.155697	0.667386	-0.291695		-0.0114453	0.48916	-0.30005	0.437158	0.305933	0.727903	0.0910765	0.847944	0.374597	0.908292	0.297266	0.287856
Nicotinate phosphoribosyltransferase	Gc	1.1245	2.28661	2.90151	1.88679	2.82723	2.91022	0.87156	1.54946	1.18852	0.970874	2.40848	0.784109	1.21877	2.10315	0.499002	2.24565	1.53121	1.79897	-0.241925	0.248387	-0.407297	0.217714	0.0292089	0.527652	0.598211	0.0956728	0.167882	0.65623	0.0239525	0.951515	0.295274	0.798726	-0.310032	0.615646	-0.628918	0.0414305	-0.690476	0.0449524	-0.430225	0.188654	-0.542857	0.221872	-0.457001	0.0484056	-0.404841	0.141497
Nicotinamidase	Gd	0.321285	0.426076	0.681106	0.221976	0.52356	0.123839	0.321101	0.536353	1.51639	0.353045	0.481696	0.365917	0.365631	0.600901	0.598802	0.366636	0.510404	0.342661	0.260891	0.768852	0.164134	0.631093	-0.126391	0.381474	0.57735	0.110552	-0.0924312	0.412915	-0.0718576	0.855117	-0.326943	0.175451	0.188451	0.985939	0.216008	0.698676	0.166667	0.670412	-0.375955	0.224049	-0.142857	0.763052	0.0725858	0.59769	0.169417	0.54925
Xanthosine/inosine triphosphate pyrophosphatase	Ge	0.160643	0.11362	0.0136221	0	0.104712	0	0	0	0	0	0	0	0	0.250376	0	0	0	0.0285551	-0.724339	0.00700396	-0.808143	0.0033614	-0.685004	0.0251129	-0.524553	0.154201	-0.0873024	0.417699	0.313612	0.415815	0.0189911	0.520894	-0.399111	0.959875	-0.0839799	0.420803	-0.592306	0.0997513	0.0918807	0.570166	-0.540899	0.223815	0.125273	0.665754	-0.211245	0.453884
Xanthosine/inosine triphosphate diphosphatase	Gf	0.803213	0.553899	1.22599	0.610433	0.418848	0.371517	0.366972	0.238379	0.57377	0.0882613	0.385356	0.522739	0.304692	0.851277	1.0978	0.504125	0.392619	0.742433	-0.649865	0.0180806	-0.717329	0.0149196	-0.641363	0.0373918	0.254747	0.511894	0.141068	0.631964	0.299407	0.438182	0.286957	0.791669	-0.340427	0.0993993	-0.84786	0.00221884	-0.761905	0.0207875	-0.963793	0.000177741	-1		-0.274674	0.169592	0	1
Betaine aldehyde dehydrogenase	Gg	0.160643	0.0568101	0.0953549	0.166482	0	0.123839	0	0.11919	0	0.176523	0.433526	0	0.121877	0.10015	0.199601	0.091659	0.117786	0.199886	-0.215377	0.273356	-0.0184623	0.957181	-0.312133	0.222104	-0.475114	0.203052	-0.121836	0.385664	0.107786	0.783878	0.0307799	0.533844	-0.271341	0.696194	-0.195285	0.31941	0.09759	0.80397	-0.362151	0.233326	-0.144943	0.759671	0.118948	0.657782	0.181322	0.521224
Fumarate and nitrate reduction regulatory protein	Gh	0	0	0	0.0554939	0	0	0	0	0.0409836	0.0882613	0	0	0	0	0	0	0.0392619	0	0.420224	0.890229	0.501118	0.120553	0.019896	0.518841	-0.299915	0.437372	0.530292	0.917984	0.41487	0.273083	-0.221178	0.26782	0.441283	0.56845	0.316617	0.781375	0.409159	0.280314	-0.342502	0.246703	-0.392792	0.393626	-0.0956263	0.372114	-0.229615	0.414887
diguanylate cyclase/phosphodiesterase	Gi	0	0	0.163465	0	0	0.0619195	0.0458716	0.178784	0.0819672	0	0.0481696	0.0522739	0	0	0	0.229148	0.0392619	0.0856653	0.199515	0.711291	0.343692	0.304165	0.311729	0.777582	-0.0260798	0.947213	0.395024	0.838506	0.257712	0.506847	0.367797	0.85529	-0.200707	0.736434	-0.284915	0.243665	0.0243975	0.950615	-0.197838	0.35023	0.347863	0.453374	-0.0881457	0.381853	-0.0755721	0.790214
Probable peroxiredoxin	Gj	0	0	0.0136221	0	0	0	0	0	0	0	0	0	0	0	0	0	0	0	-0.277483	0.216503	-0.291013	0.38816	-0.226091	0.292638	0.0311763	0.936914									-0.781071	0.00774536	-0.57735	0.110552	-0.842369	0.0102109	-0.654654	0.12488	-0.689728	0.00263212	-0.447706	0.101182
Organic hydroperoxide resistance protein	Gk	0	0	0	0	0	0	0	0.11919	0	0.353045	0	0	5.97197	0	0	0.0458295	0	0.0571102	0.430162	0.896261	0.624695	0.0431767	0.375211	0.824764	-0.142857	0.715709	-0.321338	0.214985	0.301852	0.434293	-0.209101	0.279394	-0.0890327		0.465729	0.883314	0.654654	0.0618347	0.379529	0.778335	0.654654	0.12488	0.175273	0.726338	0.327959	0.239165
Organic hydroperoxide resistance transcriptional regulator	Gl	0	0	0	0	0	0	0	0	0	0.0882613	0	0	0.0609385	0	0	0	0	0	0.362965	0.851811	0.523823	0.102286					-0.327907	0.209961	-0.248922	0.521869	-0.391039	0.128581	0.373082	0.00679393	0.41701	0.853165	0.57735	0.110552					0.19511	0.748996	0.191339	0.498172
Thiol:disulfide oxidoreductase	Gm	0	0	0.0136221	0	0	0	0	0	0	0	0	0	0	0	0	0	0	0	-0.277483	0.216503	-0.291013	0.38816	-0.226091	0.292638	1	2.15442e-48									-0.781071	0.00774536	-0.57735	0.110552	-0.842369	0.0102109	-0.654654	0.12488	-0.689728	0.00263212	-0.447706	0.101182
Poly [ADP-ribose] polymerase-1	Gn	0	0	0	0	0	0	0	0	0	0	0	0	0	0	0.0998004	0	0	0									-0.0359426	0.465982	0.082974	0.832951	0.052511	0.557638	-0.174608										0.2769	0.832448	0.378828	0.170754
Regulatory protein SoxS	Go	0	0	0	0	0	0	0	0	0	0.0882613	0.0481696	0	0	0	0	0	0	0	0.362965	0.851811	0.523823	0.102286					-0.416381	0.147245	-0.497844	0.179625	-0.426464	0.105961	0.490212	0.627937	0.41701	0.853165	0.57735	0.110552					0.168867	0.718842	0.120941	0.669797
FrmR: regulator of formaldehyde detoxification operon	Gp	0	0	0	0	0	0	0	0	0	0	0	0	0.0609385	0	0	0	0	0									-0.327907	0.209961	-0.248922	0.521869	-0.196822	0.291346	0.0582025	0.627937									0.165948	0.715398	0.241072	0.391508
5-oxoprolinase	Gq	0	0	0	0	0	0	0	0	0	0	0	0	0	0.0500751	0	0	0	0									-0.150959	0.35904	-0.082974	0.832951	-0.045711	0.449794	-0.0582025	0.745942									0.233192	0.789958	0.30995	0.267051
Glycine betaine transporter OpuD	Gr	0	0.0568101	0.0817327	0.110988	0	0	0	0.0595948	0	0	0	0	0	0	0	0.0458295	0	0	-0.366637	0.145541	-0.359555	0.281045	-0.206999	0.309148			0.251598	0.728969	0.248922	0.521869	0.298066	0.801069	-0.291013	0.745942	-0.763901	0.00995293	-0.600099	0.0943904	-0.703814	0.0474132	-0.5161	0.249132	-0.643324	0.00569736	-0.383079	0.165715
HTH-type transcriptional regulator BetI	Gs	0	0	0	0	0	0	0	0	0	0	0	0	0.0609385	0	0	0	0	0									-0.327907	0.209961	-0.248922	0.521869	-0.196822	0.291346	0.0582025	0.745942									0.165948	0.715398	0.241072	0.391508
High-affinity choline uptake protein BetT	Gt	0	0.0284051	0.0681106	0	0	0.123839	0	0	0.0409836	0.176523	0.0481696	0	0.243754	0	0	0	0	0	0.330404	0.827268	0.311269	0.354574	0.0543242	0.551362			-0.413809	0.14893	-0.540981	0.139686	-0.474146	0.0793442	0.6472	0.0605954	0.227558	0.708618	0.27904	0.471175	-0.206119	0.344111	-0.304256	0.514569	0.0274783	0.537257	-0.108429	0.702378
Aquaporin Z	Gu	0	0.0568101	0.0136221	0.0554939	0	0.0619195	0	0	0	0	0.0963391	0	0	0	0	0	0	0	-0.334818	0.169294	-0.469134	0.149678	-0.180497	0.332497	0.321752	0.403245	-0.416381	0.147245	-0.497844	0.179625	-0.272377	0.220964	0.23281	0.329811	-0.388523	0.165948	-0.627376	0.0770429	-0.211381	0.340233	-0.455383	0.316529	-0.24459	0.198477	-0.445088	0.103376
Choline ABC transport syste	Gv	0.0803213	0.142025	0.177088	0.0554939	0	0.123839	0	0	0.0409836	0	0.192678	0	0.243754	0.400601	0.0998004	0	0.157048	0.171331	-0.677967	0.0130512	-0.708746	0.0167125	-0.634961	0.0394395			-0.118417	0.388815	-0.138554	0.723985	0.129589	0.640324	-0.252318	0.383595	-0.721572	0.01701	-0.608816	0.0886094	-0.741435	0.0345783	-0.698253	0.0946282	0.0637819	0.58601	0.136259	0.630673
Glycine betaine ABC transport system	Gx	0.0803213	0.127823	0.408664	0.332963	0.314136	0.185759	0.137615	0.238379	0.245902	0.353045	0	0.0522739	1.64534	0.250376	0.199601	0.183318	0.0392619	0.314106	0.352454	0.844096	0.340427	0.309051	0.257466	0.733862	0.134153	0.732478	-0.236517	0.283742	0.263478	0.497095	-0.187225	0.300812	0.0911858	0.602296	-0.526553	0.0838529	-0.285714	0.460246	-0.84978	0.00902159	-0.828571	0.0296778	0.00403786	0.505481	-0.303631	0.277296
L-proline glycine betaine ABC transport system permease	Gy	0	0	0	0	0.314136	0	0.0917431	0	0.163934	0.264784	0	0	0.731261	0.2003	0	0	0	0	0.569676	0.960815	0.582137	0.0639874	0.392714	0.83693	-0.493414	0.184062	-0.369855	0.179035	-0.26657	0.491897	-0.399567	0.122916	0.493104	0.00587486	0.528344	0.917029	0.443928	0.237871	0.308908	0.729992	0.135225	0.775454	0.205742	0.76078	0.0682249	0.810234
L-proline glycine betaine binding ABC transporter protein	Gz	0.0803213	0.426076	0.231576	0.0554939	0.52356	0	0	0.11919	2.04918	0.0882613	0.192678	0.156822	0.670323	0.851277	0.0998004	0.274977	0.157048	0.171331	0.255693	0.76418	0.0121951	0.97171	-0.254395	0.268695	0.105074	0.789212	-0.313724	0.220867	-0.107786	0.783878	-0.385993	0.131997	0.109423	0.350033	0.338729	0.798211	0.0598813	0.8791	-0.130776	0.400374	-0.40584	0.376946	0.209684	0.765082	0.332599	0.232294
Osmoprotectant ABC transporter inner membrane protein YehW	Ha	0	0	0.0136221	0	0	0	0	0	0.0409836	0	0	0	0.121877	0	0	0	0	0.0285551	0.252751	0.761518	0.138821	0.685163	-0.226091	0.292638	0.632658	0.073934	-0.196559	0.31829	0.172487	0.659478	-0.180292	0.307714	0.112191	0.0980793	0.131319	0.623049	-0.031174	0.936918	-0.842369	0.0102109	-0.654654	0.12488	0.118507	0.657224	-0.0887843	0.754535
Osmoprotectant ABC transporter ATP-binding subunit YehX	Hb	0	0	0.0136221	0	0	0	0	0.0595948	0.0409836	0.0882613	0.0481696	0	0	0	0	0.091659	0	0	0.555773	0.956034	0.684867	0.0225054	0.325665	0.788329	-0.278799	0.471574	0.0308887	0.529241	-0.117605	0.764639	-0.232764	0.256896	0.380101	0.537336	0.536311	0.920895	0.65955	0.0593242	0.190755	0.644523	0.169031	0.720873	0.330349	0.877294	0.174217	0.537868
Osmoprotectant ABC transporter permease protein YehY	Hc	0	0	0	0	0	0	0	0.0595948	0	0	0	0	0.0609385	0.0500751	0	0.0458295	0	0	0.223621	0.734498	0.291013	0.38816	0.375211	0.824764	-0.122963	0.754187	-0.20677	0.309348	-0.137205	0.726585	-0.00771712	0.491507	-0.142108	0.844903	0.15634	0.645832	0.247436	0.524426	0.379529	0.778335	0.654654	0.12488	0.37414	0.908	0.460245	0.0911313
Osmoprotectant ABC transporter binding protein YehZ	Hd	0	0	0	0	0	0	0	0	0	0	0	0	0.121877	0	0	0	0	0									-0.327907	0.209961	-0.248922	0.521869	-0.196822	0.291346	0.0582025	0.0360564									0.165948	0.715398	0.241072	0.391508
Choline binding protein A	He	0.321285	0.440278	1.70277	0.277469	0.52356	0.557276	0.412844	0.774732	2.9918	0.264784	0.337187	0.365917	0.304692	1.35203	0.698603	0.458295	0.62819	0.314106	0.238983	0.748893	0.103344	0.763236	-0.0349646	0.466906	0.547953	0.133782	0.00423507	0.504011	0.155691	0.691183	-0.284663	0.210296	-0.0243162	0.219086	0.0231202	0.521892	-0.0952381	0.80862	-0.670429	0.0603755	-0.0285714	0.952105	-0.131179	0.326858	-0.079208	0.780352
Choline-sulfatase	Hf	0.240964	0.340861	1.08977	0.388457	0.52356	0.866873	0.137615	0.834327	0.327869	0.353045	0.529865	0.104548	0.182815	0.450676	0.598802	1.19157	0.431881	0.371216	0.0285175	0.531361	-0.0303953	0.929554	0.22387	0.705455	0.247436	0.524426	0.34725	0.804553	0.227549	0.559128	0.395466	0.874377	-0.474166	0.378119	-0.561753	0.0674177	-0.571429	0.115017	-0.422859	0.193351	-0.314286	0.50023	-0.1995	0.246106	-0.0374038	0.895325
Choline dehydrogenase	Hg	0	0	0	0	0.104712	0	0.0917431	0	0	0.0882613	0.0481696	0	0.243754	0	0.299401	0	0	0	0.463019	0.91484	0.336572	0.314875	0.491694	0.898003			-0.315711	0.219326	-0.343013	0.371284	-0.206266	0.282137	0.215733	0.8269	0.368878	0.820269	0.136386	0.728165	0.430361	0.811433	0.135225	0.775454	0.320604	0.869718	0.213203	0.449641
Osmotically activated L-carnitine/choline ABC transporter	Hh	0.160643	0.156228	0.149843	0.110988	0	0.0619195	0.0917431	0.417163	0.368852	0.0882613	0.0481696	0.209096	1.76722	0.701052	0.0998004	0.137489	0.117786	0.256996	0.137091	0.648161	-0.0729487	0.83181	-0.0047047	0.495544	0.131791	0.737046	-0.335882	0.203926	0.0479051	0.903173	-0.212635	0.275988	-0.0607906	0.350033	0.23973	0.718982	0.142857	0.715709	0.118501	0.590353	0.0857143	0.856823	0.246913	0.803838	0.310231	0.2666
Osmotically inducible protein OsmY	Hi	0	0	0.0136221	0	0	0	0	0	0.0819672	0	0	0	0.0609385	0	0	0.0458295	0	0	0.304874	0.806731	0.138821	0.685163	-0.226091	0.292638	0.638361	0.0706664	-0.119333	0.38797	-0.0470418	0.904911	-0.272074	0.221231	0.291695	0.0980793	0.264782	0.73992	-0.031174	0.936918	-0.842369	0.0102109	-0.654654	0.12488	0.256756	0.813494	0.15709	0.578964
Glycerol uptake facilitator protein	Hj	0.0803213	0.0426076	0.122599	0.776915	0	0.247678	0.825688	0.11919	0.245902	0.0882613	0.144509	0.888657	0.609385	0.10015	0.0998004	0.504125	0.0392619	0.199886	0.216504	0.727723	0.303953	0.366522	0.362737	0.815863	-0.0580511	0.882774	-0.446131	0.128416	-0.431145	0.253034	-0.258793	0.233028	0.19453	0.0874387	-0.138189	0.370663	-0.190476	0.626054	0.0363203	0.527792	0.0285714	0.952105	-0.00196043	0.497339	-0.0176018	0.95064
Glucans biosynthesis protein C	Hk	0	0	0.0136221	0	0	0	0	0	0.0409836	0	0.0481696	0	0	0	0	0	0	0	0.252751	0.761518	0.138821	0.685163	-0.226091	0.292638	0.0205762	0.958344	-0.416381	0.147245	-0.497844	0.179625	-0.4614	0.0860257	0.54227	0.840352	0.131319	0.623049	-0.031174	0.936918	-0.842369	0.0102109	-0.654654	0.12488	0.0157088	0.521317	-0.162261	0.566416
Glucans biosynthesis protein D precursor	Hl	0	0.0426076	0	0	0	0.123839	0	0	0	0	0	0	0.670323	0	0	0.091659	0.0785238	0	-0.0222488	0.475525	-0.264628	0.434229	0.115245	0.608257	-0.21598	0.579714	-0.236735	0.283557	0.164646	0.674221	-0.0945806	0.396804	-0.35153	0.341737	0.0560817	0.553017	-0.0824786	0.833937	0.248845	0.687138	0.130931	0.78245	0.19511	0.748997	0.26023	0.354092
Glucans biosynthesis protein G precursor	Hm	0	0	0.0681106	0	0	0.123839	0	0.11919	0	0.176523	0	0	0.609385	0	0.299401	0	0	0	0.432226	0.89749	0.472558	0.146366	0.426955	0.859585	-0.249564	0.520764	-0.329333	0.208877	-0.156806	0.689064	-0.247516	0.243251	0.142108	0.465099	0.227964	0.708966	0.342459	0.372101	0.126925	0.59672	0.27323	0.559861	0.207547	0.762754	0.11452	0.686449
Glucans biosynthesis glucosyltransferase H	Hn	0	0.0284051	0.136221	0.110988	0	0.123839	0	0	0.0819672	0	0	0	0.304692	0	0.199601	0	0.0785238	0.0571102	-0.0653793	0.428343	-0.25939	0.443675	-0.0349454	0.466924	0.615125	0.0845649	-0.102804	0.403265	0.293476	0.447678	-0.011845	0.486966	-0.13618	0.0843786	-0.631256	0.0406536	-0.608816	0.0886094	-0.72984	0.0383269	-0.698253	0.0946282	-0.122479	0.337759	-0.116957	0.680113
Beta-(1-->2)glucan export ATP-binding/permease protein NdvA	Ho	0	0.0426076	0	0	0	0.0619195	0	0	0	0	0	0	0	0.0500751	0	0.0458295	0.0785238	0	-0.187481	0.300557	-0.264628	0.434229	-0.0691232	0.434721	0.93239	0.000485721	0.511027	0.908292	0.411616	0.27719	0.576853	0.963148	-0.501118	0.527981	0.0560817	0.553017	-0.0824786	0.833937	0.248845	0.687138	0.130931	0.78245	0.253042	0.809881	0.26023	0.354092
Phosphoglycerol transferase I	Hp	0	0	0.0817327	0	0	0	0.0458716	0	0.0409836	0.264784	0	0	0.182815	0	0.299401	0	0	0.0285551	0.372408	0.85857	0.472558	0.146366	-0.0203108	0.480766	-0.00631046	0.98722	-0.168919	0.34284	0.192087	0.623089	-0.268442	0.22443	0.226967	0.0562953	0.270144	0.744329	0.291724	0.450501	-0.614975	0.0849159	-0.338062	0.466863	0.222759	0.779085	0.119394	0.673797
Carbonic anhydrase	Hq	0	0.0037	0.0085	0.0295	0	0.0329	0.0159	0	0.0112	0.1397	0	0	0.1257	0	0.0387	0.0254	0.0255	0	0.426486	0.894052	0.44925	0.169847	0.330749	0.792197	0.734962	0.0285175	-0.187654	0.326145	0.165878	0.671898	-0.296621	0.200142	0.100353	0.0237349	0.370905	0.821713	0.275454	0.477095	-0.09726	0.425747	-0.173931	0.713041	0.202311	0.757005	0.128263	0.650985
Arginine decarboxylase	Hr	0.481928	1.54808	3.28293	1.27636	2.09424	2.2291	0.504587	0.655542	1.27049	1.76523	0.915222	0.522739	1.34065	2.65398	1.39721	2.74977	1.92383	1.37065	-0.0388348	0.457322	-0.0486324	0.88748	-0.0504544	0.452285	0.415176	0.272699	0.448841	0.873239	0.634742	0.0727292	0.414299	0.886542	-0.522799	0.352337	-0.583378	0.0582773	-0.52381	0.154878	-0.692365	0.0516967	-0.714286	0.0845832	-0.212313	0.232069	0.0286029	0.919867
Arginine/agmatine antiporter	Hs	0	0	0.0272442	0	0.104712	0	0.0458716	0	0	0	0	0	0	0	0	0.137489	0	0	0.165178	0.677057	-0.082273	0.810636	0.382173	0.829649	0.510576	0.167223	0.251598	0.728969	0.248922	0.521869	0.298066	0.801069	-0.291013	0.103502	-0.122262	0.385271	-0.436436	0.246696	0.141612	0.607791	-0.151794	0.748586	0.0896913	0.620165	-0.168114	0.552359
Ornithine aminotransferase	Ht	0	0	0	0	0.104712	0	0.137615	0	0.0409836	0.0882613	0.192678	0.0522739	0.121877	0.150225	0.0998004	0	0	0	0.543157	0.951389	0.541045	0.0897177	0.49892	0.901914	-0.10753	0.784381	-0.790001	0.00673569	-0.760865	0.0210568	-0.62963	0.0224196	0.455404	0.212958	0.464884	0.88282	0.367826	0.335627	0.450595	0.824146	0.270449	0.563985	0.417352	0.933027	0.373539	0.177168
Probable glutamate/gamma-aminobutyrate antiporter	Hu	0	0	0.0408664	0.0554939	0	0	0	0.11919	0	0	0.0481696	0	0.182815	0	0.0998004	0	0	0.0285551	0.0895448	0.597789	-0.0373968	0.913376	0.29846	0.767159	0.00829046	0.983211	-0.361939	0.184713	-0.197777	0.612658	-0.143306	0.345382	-0.160944	0.169803	-0.288371	0.240886	-0.354604	0.354404	-0.0706542	0.445992	0.0303588	0.949112	0.022622	0.530684	0.0377674	0.894313
Glutamate decarboxylase	Hv	0	0.0994177	0.108977	0	0.209424	0	0	0.11919	0.0819672	0.264784	0	0	0.243754	0	0	0.137489	0	0	0.32793	0.825327	0.348101	0.297637	0.107022	0.600648	0.522586	0.155996	-0.172915	0.339261	-0.0470418	0.904911	-0.353069	0.155447	0.41092	0.849062	0.282859	0.754676	0.341565	0.37342	-0.0220587	0.483117	0.0303588	0.949112	0.0459558	0.562171	0.0117478	0.967045
Transcriptional activator GadE	Hx	0	0.0284051	0	0	0	0	0	0	0	0	0	0	0.0609385	0	0.0998004	0	0	0	-0.56019	0.042409	-0.46562	0.153126	-0.565328	0.0658558	-0.215584	0.580422	-0.215733	0.301562	-0.0940837	0.810904	-0.0608387	0.433282	-0.104116	0.787371									0.334454	0.880404	0.462103	0.0897062
Glutamate transport ATP-binding protein	Hy	0.883534	0.610709	0.776461	0.388457	1.04712	0.743034	0.183486	0.834327	2.2541	0.264784	0.578035	0	0.0609385	0.701052	0.399202	1.00825	0.667452	1.31354	0.169557	0.681494	-0.0790277	0.817993	-0.127981	0.380012	0.0813909	0.836101	0.771877	0.991117	0.754505	0.022754	0.162481	0.674315	-0.273557	0.208141	0.242365	0.72121	-0.0238095	0.951804	-0.0140076	0.489278	-0.0285714	0.952105	-0.011754	0.484047	-0.182618	0.518212
Glutamate transport permease protein	Hz	0.0803213	0.0284051	0.108977	0.110988	0.418848	0	0	0	0.0819672	0	0	0.0522739	0	0	0.0998004	0	0	0	-0.0192998	0.478767	-0.445318	0.174025	0.0915305	0.586246	0.4147	0.273296	-0.23954	0.281178	-0.25873	0.50512	-0.304006	0.193987	0.321613	0.845121	-0.222328	0.295871	-0.646867	0.0659634	-0.116027	0.411519	-0.698253	0.0946282	-0.344237	0.112377	-0.469046	0.084521
Glutamate transport substrate-binding protein	Ia	0	0	0	0	0	0	0	0	0	0	0	0.156822	0	0.0500751	0.598802	0	0	0									-0.159983	0.350878	-0.301852	0.434293	-0.0227141	0.475014	-0.0149587	0.0475757									0.327946	0.875451	0.52046	0.05265
Glutamate transport membrane-spanning protein	Ib	0	0.0142025	0.0136221	0	0	0	0	0	0	0	0	0	0	0	0	0	0	0	-0.632506	0.0217646	-0.576975	0.0669028	-0.609684	0.0481486	-0.000361325	0.999268									-0.781071	0.00774536	-0.57735	0.110552	-0.842369	0.0102109	-0.654654	0.12488	-0.689728	0.00263212	-0.447706	0.101182
Inner membrane transport protein YbaT	Ic	0	0	0	0	0	0	0	0	0	0	0	0	0.121877	0	0	0	0	0									-0.327907	0.209961	-0.248922	0.521869	-0.196822	0.291346	0.0582025										0.165948	0.715398	0.241072	0.391508
Putative membrane transporter ATPas	Id	0	0.0710126	0.0136221	0	0.209424	0	0.0917431	0	0.0819672	0.0882613	0.0481696	0	0.121877	0.0500751	0.0998004	0.0458295	0	0	0.319077	0.818293	0.329285	0.326047	0.238208	0.717693			-0.455174	0.122936	-0.355889	0.352557	-0.552064	0.0453013	0.443096	0.0986306	0.361479	0.814955	0.19518	0.617412	0.303806	0.726408	-0.151794	0.748586	0.237325	0.79419	0.252515	0.368904
Chaperone HdeA	Ie	0	0	0	0	0	0	0	0	0	0	0	0	0.0609385	0	0	0	0	0									-0.327907	0.209961	-0.248922	0.521869	-0.196822	0.291346	0.0582025	0.0986306									0.165948	0.715398	0.241072	0.391508
Chaperone HdeB	If	0	0	0	0	0	0	0	0	0	0.176523	0	0	0.0609385	0	0.0998004	0	0	0	0.362965	0.851811	0.523823	0.102286					-0.215733	0.301562	-0.0940837	0.810904	-0.322434	0.179024	0.23186	0.284757	0.41701	0.853165	0.57735	0.110552					0.290911	0.844979	0.388814	0.159078
Ferric uptake regulation protein	Ig	0.0803213	0.0284051	0.0681106	0.166482	0.209424	0.123839	0.183486	0.357569	0.45082	0.0882613	0.385356	0.0522739	0.609385	0.10015	0.399202	0.458295	0.157048	0.0856653	0.633693	0.978502	0.662617	0.0290679	0.771772	0.991103	0.296185	0.443329	-0.279631	0.247936	-0.0239525	0.951515	-0.218324	0.270538	0.0486324	0.647049	0.493656	0.899073	0.380952	0.317499	0.663396	0.936715	0.714286	0.0845832	0.482048	0.961299	0.435644	0.111574
Iron chelate uptake ABC transporter family permease	Ih	0	0.0284051	0.0272442	0	0	0	0	0	0	0	0	0	0	0.0500751	0	0	0	0	-0.632506	0.0217646	-0.576975	0.0669028	-0.609684	0.0481486			-0.150959	0.35904	-0.082974	0.832951	-0.045711	0.449794	-0.0582025	0.610283	-0.781071	0.00774536	-0.57735	0.110552	-0.842369	0.0102109	-0.654654	0.12488	-0.129029	0.32954	-0.061373	0.829008
ABC-type Fe3+-siderophore transport system	Ii	0	0	0	0	0	0	0	0	0	0	0	0	0	0.0500751	0	0	0	0									-0.150959	0.35904	-0.082974	0.832951	-0.045711	0.449794	-0.0582025										0.233192	0.789958	0.30995	0.267051
Glucuronide transport protein YihO	Ij	0	0	0.0544885	0	0	0.0619195	0	0.11919	0.163934	0.176523	0.0481696	0	0.304692	0	0.0998004	0	0.0392619	0	0.635436	0.97889	0.771687	0.00658881	0.40732	0.846783	0.42672	0.258403	-0.347651	0.195151	-0.261577	0.500302	-0.491036	0.0709763	0.536264	0.281537	0.566671	0.934726	0.756323	0.0222602	0.124131	0.594609	0.394665	0.391212	0.198216	0.752465	0.0927476	0.743921
Glucuronide transport protein Yih	Ik	0	0	0	0	0.104712	0	0	0	0.0819672	0	0	0	0.304692	0	0.0998004	0	0	0	0.353118	0.844589	0.225584	0.506939	0.286784	0.75784	-0.218155	0.575822	-0.337377	0.202803	-0.156806	0.689064	-0.270543	0.222577	0.201943	0.0225459	0.276001	0.749114	0.062348	0.874153	0.199838	0.65125	-0.130931	0.78245	0.218509	0.774579	0.159846	0.572262
Tellurite resistance protein TehA	Il	0	0.0142025	0	0	0	0	0	0	0	0	0.0481696	0.0522739	0.182815	0	0	0	0	0.0285551	-0.56019	0.042409	-0.46562	0.153126	-0.565328	0.0658558			-0.486167	0.105041	-0.599712	0.0946523	-0.260247	0.231724	0.10273	0.658507									0.23234	0.78908	0.330645	0.235172
putative transferase clustered with tellurite resistance proteins TehA/TehB	Im	0	0.0142025	0.0272442	0	0	0	0	0	0	0	0	0	0.121877	0.0500751	0	0	0	0.0285551	-0.529713	0.0538865	-0.550946	0.0829797	-0.491492	0.102107	0.0163516	0.966892	-0.255881	0.267457	0.0274411	0.944462	-0.0805838	0.411867	-0.261778	0.244232	-0.781071	0.00774536	-0.57735	0.110552	-0.842369	0.0102109	-0.654654	0.12488	0.102244	0.636444	0.125523	0.658003
Tellurite resistance protein TehB	In	0	0.0142025	0.0681106	0	0	0	0	0	0.0409836	0	0	0	0	0	0.0998004	0	0	0	-0.168092	0.319988	-0.201943	0.553398	-0.346777	0.195797	-0.21598	0.579714	-0.0359426	0.465982	0.082974	0.832951	-0.0885584	0.403272	0.208232	0.341737	-0.49978	0.0976255	-0.218218	0.575709	-0.842369	0.0102109	-0.654654	0.12488	-0.129071	0.329487	-0.0275537	0.922797
TsgA protein homolog	Io	0	0	0.0136221	0	0	0.0619195	0	0	0.0819672	0	0.0481696	0	0.0609385	0	0	0.091659	0	0	0.369588	0.856569	0.201943	0.553398	0.26307	0.738506	-0.21598	0.579714	-0.163831	0.347411	-0.205808	0.598042	-0.220163	0.268786	0.243128	0.787371	0.267162	0.74188	0	1	0.0648222	0.549561	-0.304256	0.514569	0.323716	0.872167	0.174217	0.537868
Zinc uptake regulation protein ZUR	Ip	0	0.0284051	0	0.0554939	0	0.0619195	0	0	0.0409836	0.0882613	0.0481696	0	0.182815	0	0	0	0	0	0.35737	0.847729	0.376116	0.258009	0.056488	0.5534	-0.128061	0.744275	-0.438906	0.132878	-0.540981	0.139686	-0.482027	0.0753707	0.6472	0.262152	0.342229	0.800826	0.367826	0.335627	-0.0483493	0.463014	-0.135225	0.775454	0.0956688	0.627941	-0.0767531	0.787007
Multiple antibiotic resistance protein MarA	Iq	0	0	0	0	0	0	0	0	0.0409836	0	0.0481696	0	0.243754	0	0	0.0458295	0	0.0285551	0.349566	0.841942	0.407418	0.217565					-0.309086	0.224479	-0.197777	0.612658	-0.194304	0.293819	0.0972714	0.0964019	0.391945	0.836403	0.412393	0.276206					0.280766	0.83596	0.464379	0.0879816
Diaminobutyrate-pyruvate aminotransferase	Ir	0.0803213	0	0	0	0	0	0	0	0	0	0	0	0	0	0	0	0	0.0285551	-0.56019	0.042409	-0.46562	0.153126	-0.565328	0.0658558	-0.175559	0.653729	0.565681	0.934297	0.580818	0.107987	0.566288	0.959682	-0.523823	0.857035
Sulfate and thiosulfate import ATP-binding protein CysA	Is	0.0803213	0.0568101	0.626618	0	0	0.495356	0.0917431	0.0595948	0.0819672	0.176523	0.0963391	0.0522739	0.182815	0.2003	0.299401	0.137489	0.353357	0.199886	-0.0597438	0.434475	0.268293	0.427677	-0.0137729	0.486956	-0.118444	0.762998	0.611488	0.952506	0.658694	0.0597582	0.636136	0.979044	-0.686933	0.610283	-0.497176	0.0990227	0.0119763	0.975748	-0.517329	0.136067	-0.115954	0.806949	-0.358197	0.102549	0.229075	0.416006
Polysulfide binding and transferase domain	It	0	0.184633	0.204332	0.221976	0	0.309598	0.0917431	0	0.0409836	0	0.144509	0.365917	0	0	0	0.0458295	0	0.142776	-0.245243	0.245333	-0.297924	0.376523	-0.048539	0.454091			-0.329964	0.208398	-0.357275	0.350568	-0.158648	0.329595	0.0907867	0.0148604	-0.588844	0.0560835	-0.561143	0.123028	-0.443534	0.180258	-0.40584	0.376946	-0.409308	0.0712444	-0.37099	0.180315
AraC family transcriptional regulator	Iu	0.0803213	0.0142025	0.0272442	0	0.104712	0	0	0	0	0.0882613	0.0481696	0	0.0609385	0	0.0998004	0	0	0	-0.0950982	0.396249	-0.239936	0.479608	-0.25302	0.269842	0.439375	0.243213	-0.397521	0.159797	-0.343013	0.371284	-0.369146	0.143746	0.256825	0.19959	0.14092	0.631829	-0.109109	0.781279	-0.0196932	0.484927	-0.540899	0.223815	0.124491	0.664772	0.0596968	0.833615
Phosphoesterase	Iv	0	0	0.0408664	0	0.104712	0	0	0	0	0	0	0.0522739	0.487508	0	0	0.091659	0	0	0.0403332	0.54432	-0.242937	0.47398	0.194615	0.680001	0.24666	0.525763	-0.332523	0.206459	-0.288131	0.456316	-0.171998	0.316042	-0.0224381	0.883405	-0.280677	0.247088	-0.592306	0.0997513	-0.129162	0.401592	-0.540899	0.223815	0.162844	0.711719	0.105132	0.71105
Aldolase YihT	Ix	0	0	0.0272442	0	0	0	0	0	0	0	0	0	0.121877	0	0	0.0458295	0	0	-0.277483	0.216503	-0.291013	0.38816	-0.226091	0.292638	0.261318	0.500739	-0.229435	0.289776	-0.0470418	0.904911	-0.0823906	0.409917	-0.147497	0.000926961	-0.781071	0.00774536	-0.57735	0.110552	-0.842369	0.0102109	-0.654654	0.12488	0.150622	0.697045	0.211245	0.453884
Alpha-glucosyltransferase YihQ	Iy	0	0	0.0272442	0	0	0	0	0	0.0409836	0.0882613	0.0481696	0	0.365631	0.0500751	0	0	0	0.0285551	0.417795	0.888726	0.516076	0.108299	-0.226091	0.292638	-0.0104233	0.978892	-0.372139	0.177411	-0.312616	0.417365	-0.323933	0.177832	0.467271	0.555678	0.349436	0.806166	0.463713	0.215422	-0.842369	0.0102109	-0.654654	0.12488	0.204684	0.759619	0.254625	0.364819
DNA replication intiation control protein YabA	Iz	0	0	0	0	0.104712	0	0	0	0	0	0	0	0	0	0.0998004	0	0	0	0.149929	0.66146	-0.0582025	0.865501	0.286784	0.75784	0.925551	0.000648308	-0.0359426	0.465982	0.082974	0.832951	0.052511	0.557638	-0.174608	0.281537	0.018485	0.517506	-0.247436	0.524426	0.199838	0.65125	-0.130931	0.78245	0.0832147	0.611692	0.0144407	0.959497
Propanediol diffusion facilitator	Ja	0	0	0	0	0	0	0	0	0	0	0	0	0.0609385	0	0	0	0	0									-0.327907	0.209961	-0.248922	0.521869	-0.196822	0.291346	0.0582025	0.745942									0.165948	0.715398	0.241072	0.391508
Bacteriocin	Jb	1.44509	1.88317	2.29839	1.21581	2.31579	1.21581	1.03503	2.25614	3.01618	1.2931	2.61569	1.91879	0.248963	2.9717	2.33593	4.04372	1.82334	1.09787	0.103126	0.612336	0.0121951	0.97171	-0.0728469	0.431227	0.41487	0.273083	0.0314589	0.52978	-0.143715	0.714061	0.0116201	0.512787	0.176293	0.103502	0.0243491	0.523055	0.0718576	0.855117	-0.236213	0.322041	-0.376851	0.414421	0.311551	0.862439	0.414097	0.13198
Regulator of polyketide synthase expression	Jc	0.0302206	0	0.0173934	0	0	0.00733783	0.0143154	0.00809192	0	0	0.00778634	0.0452366	0	0.012818	0.0144051	0.00458905	0.00506303	0.0336172	-0.483264	0.0747577	-0.311269	0.354574	-0.348648	0.194415	-0.422577	0.263485	-0.0374558	0.464552	-0.0479051	0.903173	0.181861	0.693853	-0.424633	0.928903	-0.496789	0.0992308	-0.329775	0.391035	-0.265009	0.301195	0.0579771	0.902946	0.0287222	0.538939	0.110261	0.697573
Polyketide synthase module	Jd	0	0.0873925	0.0722495	0.0070279	0.0248385	0	0	0	0.0188012	0.0194818	0	0.0180946	0.0596374	0.012818	0	0.0367124	0.0151891	0.00373525	-0.522148	0.0570041	-0.25402	0.453464	-0.578547	0.0602559			-0.165142	0.346232	-0.0542169	0.890476	-0.152829	0.335557	0.265244	0.0229822	-0.633361	0.0399613	-0.29277	0.448815	-0.833292	0.0117798	-0.880406	0.0142448	-0.270503	0.173452	-0.00900093	0.974748
non-ribosomal peptide synthetase module	Je	0.166213	0.22998	0.227452	0.0983906	0.0620964	0.0587027	0.0644192	0.121379	0.127848	0.175336	0.124581	0.0814259	0.214695	0.0961354	0.0144051	0.220274	0.141765	0.433289	-0.602963	0.0291275	-0.279637	0.407707	-0.831877	0.00314679	0.36888	0.334153	0.566347	0.934585	0.550908	0.131326	0.51636	0.940537	-0.346506	0.122801	-0.360118	0.18603	0.166667	0.670412	-0.815358	0.0152443	-0.257143	0.583872	-0.0877951	0.382311	0.0682069	0.810283
Acyl-CoA synthetases (AMP-forming)/AMP-acid ligases II	Jf	0	0	0	0	0	0	0	0.00809192	0	0	0.00778634	0	0.0357824	0	0	0.0321234	0	0.029882	0.223621	0.734498	0.291013	0.38816	0.375211	0.824764	-0.0599415	0.878979	0.216388	0.699005	0.0829389	0.833021	0.354528	0.845634	-0.325312	0.0212544	0.15634	0.645832	0.247436	0.524426	0.379529	0.778335	0.654654	0.12488	0.413374	0.930936	0.439576	0.108107
Aryl carrier domain	Jg	0.0302206	0	0.00133795	0	0	0	0.0143154	0	0	0	0	0	0	0	0	0	0	0	-0.447734	0.0935417	-0.396406	0.231329	-0.389101	0.16555	-0.13184	0.736951									0.0663926	0.562715	-0.31174	0.418731	0.281998	0.710966	-0.0676123	0.886891	-0.13762	0.318866	-0.440442	0.107353
Thioesterase domains of type I polyketide synthases	Jh	0	0.00689941	0.00133795	0	0	0	0	0	0	0.0389636	0	0	0	0.00640902	0	0.0091781	0.0101261	0	0.256274	0.764704	-0.0448762	0.896127	-0.614668	0.0463523	0.856053	0.00465906	0.520993	0.913376	0.466498	0.212362	-0.113542	0.376588	-0.130125		0.391884	0.836361	0.109109	0.781279	-0.842369	0.0102109	-0.654654	0.12488	0.21851	0.77458	0.256304	0.361586
Thioesterase involved in non-ribosomal peptide biosynthesis	Ji	0	0.00689941	0.00535181	0	0	0	0.0143154	0	0	0	0.00778634	0	0	0	0	0	0	0.00373525	-0.149251	0.339239	-0.314133	0.349952	0.00671681	0.506362	-0.283473	0.463903	-0.138703	0.370194	-0.0392015	0.920713	-0.000678345	0.499253	-0.160512	0.239824	-0.150746	0.359233	-0.31174	0.418731	0.0419442	0.532091	-0.0676123	0.886891	-0.230137	0.213197	-0.275537	0.32573
O-Methyltransferase involved in polyketide biosynthesis	Jj	0	0	0	0	0.0248385	0	0	0	0	0	0	0	0	0	0	0.00458905	0	0	0.149929	0.66146	-0.0582025	0.865501	0.286784	0.75784	-0.209408	0.591531	0.251598	0.728969	0.248922	0.521869	0.298066	0.801069	-0.291013	0.627937	0.018485	0.517506	-0.247436	0.524426	0.199838	0.65125	-0.130931	0.78245	-0.0818792	0.390061	0.061373	0.829008
Glutamate-1-semialdehyde aminotransferase	Jk	0	0	0	0	0	0	0	0	0	0	0	0	0.0119275	0	0	0	0	0									-0.327907	0.209961	-0.248922	0.521869	-0.196822	0.291346	0.0582025	0.745942									0.165948	0.715398	0.241072	0.391508
Putative dehydrogenase domain of multifunctional non-ribosomal peptide synthetases and related enzymes	Jl	0	0	0	0	0	0	0	0	0	0	0	0	0	0.00640902	0	0.00458905	0	0.00373525									0.307505	0.774284	0.384175	0.313128	0.410399	0.884079	-0.501118	0.52914									0.430386	0.939581	0.548747	0.0394989
Yersiniabactin nonribosomal peptide synthetase	Jm	0	0.0498293	0.0585761	0.0042139	0	0	0.00397962	0	0	0.0116442	0	0.00435806	0.0209622	0.00655072	5.06629e-05	0	0.0127314	0.0198409	-0.560953	0.0421436	-0.265875	0.431993	-0.572354	0.0628453	-0.3515	0.358886	0.334835	0.795286	0.295181	0.444939	0.337026	0.832413	-0.369247	0.982487	-0.738629	0.0138784	-0.27904	0.471175	-0.863815	0.00699305	-0.698253	0.0946282	-0.603268	0.0100823	-0.0286258	0.919803
Yersiniabactin nonribosomal peptide/polyketide synthase	Jn	0.0100634	0.018686	0.0148205	0.0126417	0.00629168	2.58502e-05	0	0	0.00186843	0.0116442	0	0	0.0104811	0	0	0.00461138	0.00509256	0.0108223	-0.700006	0.00985193	-0.585366	0.0622085	-0.84083	0.00260002			0.493429	0.898949	0.637992	0.070875	0.249547	0.758604	-0.169346	0.0450422	-0.610696	0.0477808	-0.491027	0.186478	-0.938336	0.000810097	-0.985611	0.000199715	-0.552718	0.0187635	-0.448852	0.100231
Yersiniabactin synthetas	Jo	0	0	0.00211721	0	0	0	0	0	0	0	0	0	0	0	0	0	0	0	-0.277483	0.216503	-0.291013	0.38816	-0.226091	0.292638											-0.781071	0.00774536	-0.57735	0.110552	-0.842369	0.0102109	-0.654654	0.12488	-0.689728	0.00263212	-0.447706	0.101182
Yersiniabactin salicyl-AMP ligase	Jp	0	0	0.000705736	0	0	0	0	0	0	0	0	0	0	0	0	0	0.00254628	0	-0.277483	0.216503	-0.291013	0.38816	-0.226091	0.292638	0.721694	0.0329221	0.530292	0.917984	0.41487	0.273083	0.536066	0.948649	-0.407418		-0.781071	0.00774536	-0.57735	0.110552	-0.842369	0.0102109	-0.654654	0.12488	-0.689728	0.00263212	-0.447706	0.101182
Mycobactin phenyloxazoline synthetase	Jq	0	0.0174403	0.00917457	0.0126417	0.00629168	2.58502e-05	0	0	0	0.0116442	0.00795798	0	0	0	0	0	0	0.00721488	-0.384179	0.133236	-0.335557	0.316418	-0.509689	0.0924016	0.787706	0.0148037	0.0771715	0.572826	-0.0392015	0.920713	-0.123174	0.366413	0.194464	0.52914	-0.453837	0.123739	-0.414758	0.273224	-0.800173	0.0185561	-0.927634	0.00514444	-0.559722	0.0173154	-0.605496	0.0207196
Mycobactin salicyl-AMP ligase	Jr	0	0	0.00988031	0	0	0	0	0	0	0	0	0.00435806	0	0.00327536	2.53315e-05	0	0	0.00721488	-0.277483	0.216503	-0.291013	0.38816	-0.226091	0.292638	1	5.81693e-47	0.225227	0.70662	0.133978	0.732816	0.337816	0.833021	-0.352707	0.844903	-0.781071	0.00774536	-0.57735	0.110552	-0.842369	0.0102109	-0.654654	0.12488	-0.513239	0.0286309	0.106105	0.708488
Autolysin	Js	0.433526	0.087184	0.181452	0.668693	0	0.668693	0.0795545	0.066357	0.0548396	1.00575	0.352113	0.267738	1.3278	0.330345	0.222469	0.145719	0.121556	0.313676	0.12631	0.636885	-0.0792683	0.817447	-0.0770651	0.427274	0.082974	0.832951	-0.428576	0.139381	-0.562884	0.121649	-0.367503	0.144921	0.19453	0.936688	0.085253	0.580386	0.0239525	0.951515	-0.214228	0.338138	-0.376851	0.414421	0.0724441	0.597503	0.178414	0.528006
D-alanine--poly(phosphoribitol) ligase	Jt	0.144509	0.087184	0.100806	0.0607903	0	0.0607903	0.0795545	0	0	0.287356	0.150905	0.0446229	0	0.0943841	0.111235	0	0.0405186	0.125471	-0.111305	0.37896	-0.290146	0.389633	-0.756359	0.0110379	0.151349	0.699452	-0.044179	0.458204	-0.0843373	0.830239	-0.172656	0.315378	0.055387	0.146491	0.116885	0.609771	-0.0491029	0.900762	-0.609558	0.0875013	-0.470792	0.298713	0.00667178	0.509057	0.0225282	0.936848
D-alanyl transfer protein	Ju	0	0	0.0604839	0.425532	0	0.425532	0	0.066357	0.0548396	0.718391	0.150905	0.0446229	1.16183	0.188768	0.111235	0.10929	0.0810373	0.0941029	0.397064	0.875436	0.490809	0.129501	0.283957	0.755563	0.0884748	0.822021	-0.35097	0.192705	-0.299407	0.438182	-0.342084	0.163711	0.0911858	0.392666	0.182631	0.6694	0.192785	0.621807	-0.130458	0.400613	-0.0882735	0.852584	0.111148	0.647868	0.249173	0.375428
Uncharacterized enzyme involved in pigment biosynthesis	Jv	0.0367968	0.0453378	0.0187314	0.0700476	0.0248385	0.0513648	0.0858922	0.0647354	0.00376025	0.0194818	0.0700771	0.0542839	0.0477099	0.0256361	0	0.0229453	0.0202624	0.0186762	-0.031003	0.465911	-0.109423	0.749692	0.450699	0.874367	0.222276	0.568476	-0.684238	0.0253035	-0.850315	0.00523538	-0.334783	0.169321	0.170214	0.581836	-0.0896715	0.415488	-0.166667	0.670412	0.513473	0.861731	0.542857	0.221872	-0.218484	0.225448	-0.224423	0.425722
Dehydrogenases (flavoproteins)	Jx	0.0022998	0.0302252	0.0107036	0.0140095	0	0.00733783	0.0286307	0.0566435	0.0225615	0.0779271	0.00778634	0	0.0357824	0.00640902	0.0864304	0	0.0151968	0.00747049	0.430192	0.896279	0.51672	0.107791	0.250941	0.72842	-0.161065	0.680989	-0.081857	0.422788	0.0903614	0.818278	-0.249632	0.241319	0.253049	0.103068	0.535387	0.920452	0.738095	0.0275363	0.392966	0.787236	0.542857	0.221872	0.217566	0.773573	0.0243095	0.931866
Oligoketide cyclase/lipid transport protein	Jy	0	0	0.00267591	0	0	0	0	0	0.00752049	0	0	0	0.0119275	0	0.0288101	0	0	0.00747049	0.245077	0.754514	0.138821	0.685163	-0.226091	0.292638	-0.131857	0.736919	-0.0248228	0.476497	0.192087	0.623089	0.0255963	0.528153	-0.0342434	0.0499524	0.112632	0.605842	-0.031174	0.936918	-0.842369	0.0102109	-0.654654	0.12488	0.292089	0.846006	0.187405	0.507165
Outer membrane receptor for ferrienterochelin and colicins	Jz	0	0.011499	0.0173934	0.0210143	0	0.044027	0	0.0242758	0.0188012	0.155854	0.0311454	0.00904732	0.19084	0.00640902	0.0288101	0.0275343	0.0354592	0.0112057	0.43012	0.896236	0.560024	0.0771074	0.29368	0.763361	0.16748	0.668881	-0.285711	0.243024	0	1	-0.334498	0.169542	0.109423	0.617329	0.395003	0.838492	0.455098	0.225045	-0.0413706	0.468347	0.20292	0.667181	0.224119	0.780518	0.325991	0.242118
PEP phosphonomutase	Ka	0	0.00689941	0.00668977	0	0.0124193	0.00733783	0	0	0	0.0194818	0.0311454	0	0.023855	0.00640902	0.0288101	0	0.0050656	0.00373525	0.211299	0.722727	0.0972714	0.776828	0.0316611	0.529971	-0.440599	0.24177	-0.481081	0.107881	-0.331325	0.388696	-0.332826	0.170841	0.055387	0.0862656	0.172454	0.660327	0.0507346	0.897478	-0.103809	0.420777	-0.333947	0.472573	0.286116	0.840751	0.204961	0.467643
Peptide arylation enzyme	Kb	0.0453378	0.0045996	0.0321109	0	0.0372578	0.00733783	0.00715768	0.00809192	0.00376025	0.0389636	0	0.0180946	0.023855	0.012818	0.0288101	0.00458905	0.0202624	0.014941	-0.202061	0.286224	-0.0486324	0.88748	-0.34062	0.200374	0.247436	0.524426	0.0746716	0.570484	0.143715	0.714061	-0.0407608	0.455212	-0.0972649	0.392666	-0.0868823	0.418092	0.142857	0.715709	-0.322915	0.260227	-0.142857	0.763052	-0.114566	0.347776	-0.0209251	0.941335
Predicted thioesterase involved in non-ribosomal peptide biosynthesis	Kc	0.0302252	0.00689941	0.00535181	0	0	0	0	0	0	0	0.00778634	0	0	0	0.0144051	0	0	0.00373525	-0.743013	0.00525469	-0.807772	0.00338676	-0.751078	0.0118409	-0.343638	0.370364	-0.109463	0.39709	0.0274411	0.944462	0.0485934	0.553358	-0.254298	0.879285	-0.781071	0.00774536	-0.57735	0.110552	-0.842369	0.0102109	-0.654654	0.12488	0.0821498	0.610294	0.116338	0.68172
Putative dehydrogenase domain of multifunctional non-ribosomal peptide synthetase	Kd	0	0	0	0	0	0	0	0	0	0	0	0	0	0.00640902	0	0.00458905	0	0.00373525									0.307505	0.774284	0.384175	0.313128	0.410399	0.884079	-0.501118	0.7279									0.430386	0.939581	0.548747	0.0394989
[Protein involved in biosynthesis of mitomycin antibiotics/polyketide fumonisin]	Ke	0	0	0	0	0	0	0.0143154	0	0	0	0	0	0	0	0	0	0	0	0.214242	0.725555	0.174608	0.609182	0.363957	0.816741	-0.243919	0.530498									0.138794	0.629889	0.0824786	0.833937	0.356659	0.762956	0.392792	0.393626	-0.0727673	0.40207	-0.172195	0.542651
[ABC-type dipeptide transport syste]	Kf	0.136013	0.160986	0.244846	0.210143	0.0993542	0.212797	0.0715768	0.21039	0.368504	0.292227	0.225804	0.117615	0.274332	0.346087	0.230481	0.371713	0.263411	0.171821	0.350467	0.842615	0.474166	0.144827	-0.111539	0.395169	-0.167758	0.668357	0.15537	0.644955	0.215573	0.580443	-0.088316	0.403533	0.176293		0.177303	0.664658	0.404762	0.28595	-0.575129	0.104659	-0.371429	0.421598	0.363741	0.901201	0.539054	0.0436888
[ABC-type dipeptide/oligopeptide/nickel transport syste	Kg	0.982318	1.2143	1.5052	1.01569	1.26677	1.21074	0.601245	1.18142	1.50786	0.857199	0.903216	0.787117	0.906489	1.61507	0.849899	1.80809	1.30186	1.18034	-0.106939	0.383601	-0.139818	0.683006	-0.213996	0.303066			0.499739	0.902353	0.574861	0.112416	0.375324	0.860624	-0.303953	0.0119505	-0.308712	0.224772	-0.238095	0.540615	-0.53568	0.125764	-0.542857	0.221872	-0.0110422	0.485013	-0.0176018	0.95064
[ABC-type histidine transport syste]	Kh	0	0.0160986	0.0374627	0.0210143	0.0496771	0.0293513	0.0143154	0.00809192	0.00376025	0	0.0622907	0	0.0357824	0.012818	0.0576203	0.0137672	0	0.0186762	-0.0438984	0.451777	-0.356707	0.285121	0.316182	0.781039	-0.247436	0.524426	-0.402162	0.156666	-0.198795	0.610799	-0.110109	0.38023	-0.203086	0.90057	-0.617509	0.0453455	-0.880952	0.00264208	-0.35427	0.238667	-0.714286	0.0845832	-0.114996	0.34723	-0.115639	0.683538
[ABC-type oligopeptide transport syste	Ki	0.891643	0.660043	0.753268	0.623424	0.583706	0.513648	0.393673	0.784917	0.406107	0.603935	0.521685	0.434271	0.870706	0.781901	0.677038	0.949933	0.607872	0.407142	-0.647687	0.0185177	-0.534957	0.0940365	-0.601261	0.0512735	0.391143	0.303784	-0.060536	0.442791	-0.0119763	0.975748	0.12298	0.633383	-0.352585	0.504192	-0.513741	0.0903083	-0.285714	0.460246	-0.45898	0.170669	-0.142857	0.763052	0.144742	0.689887	0.367437	0.184765
[ABC-type polar amino acid transport syste]	Kj	0.800967	0.81873	0.895091	0.399272	0.881769	0.719108	0.271992	0.477424	1.2108	0.487045	0.583976	0.560934	0.417462	0.660129	0.532988	0.624111	0.683856	0.705961	-0.183959	0.304057	-0.206688	0.543935	-0.522656	0.0857898	0.821707	0.0088152	0.701382	0.978756	0.682647	0.048353	-0.0327819	0.463959	-0.25532	0.152094	-0.0125716	0.488093	-0.047619	0.903748	-0.401052	0.207459	-0.542857	0.221872	-0.143466	0.311675	-0.105611	0.709788
[Aminopeptidase C]	Kk	0.0302252	0.101191	0.0642218	0.0280191	0.0620964	0.0366892	0.0572615	0.0161838	0.00376025	0.0389636	0.00778634	0.0361893	0.0477099	0.0448632	0.0144051	0.0688358	0	0.00373525	-0.524416	0.0560583	-0.468087	0.1507	-0.416174	0.147381	0.490875	0.186633	-0.308536	0.224909	-0.335335	0.382679	-0.181123	0.306884	0.164134	0.0608475	-0.480419	0.108254	-0.52381	0.154878	-0.31866	0.263189	-0.6	0.168838	-0.202742	0.242519	-0.0946095	0.73895
[Aminopeptidase N]	Kl	0	0.0275976	0.0187314	0	0.0620964	0.0146757	0.0501038	0.0161838	0.0112807	0.0194818	0	0.0180946	0.0834924	0	0.0288101	0.0229453	0.0151968	0.00373525	0.260548	0.768545	0.118902	0.728701	0.426081	0.859027	-0.485266	0.192385	-0.259724	0.264263	0.0180723	0.96341	-0.167459	0.320629	-0.0335366	0.1507	0.158277	0.647583	0.047619	0.903748	0.416764	0.802737	0.0857143	0.856823	0.0810832	0.608893	0.114918	0.685414
[Dipeptidase]	Km	0	0.00919921	0.0133795	0.0560381	0.0248385	0.0146757	0	0	0.00376025	0	0	0.0180946	0.023855	0	0.0144051	0	0	0.00373525	-0.0973251	0.393864	-0.354373	0.288485	0.0857363	0.580838	0.209425	0.5915	-0.498581	0.0982675	-0.287096	0.457997	-0.284615	0.210338	0.162119	0.122078	-0.552186	0.0716945	-0.731925	0.0294897	-0.427759	0.190222	-0.637748	0.137762	-0.48254	0.0385249	-0.362975	0.190456
[Dipeptide/tripeptide permease]	Kn	0	0.00919921	0.00802772	0.0350238	0.0248385	0.00733783	0.00715768	0.0161838	0.030082	0.0779271	0.0311454	0	0.274332	0	0.0720254	0.0321234	0.0101312	0.0261467	0.540831	0.9505	0.504562	0.117655	0.365183	0.817623	-0.0168965	0.965789	-0.299135	0.232307	0.0421687	0.914729	-0.248566	0.242292	0.185976	0.608182	0.425684	0.858772	0.309524	0.422196	-0.116688	0.411019	-0.371429	0.421598	0.253448	0.810278	0.243392	0.386865
[eriplasmic component/domain]	Ko	0.0151126	0.0275976	0.0374627	0.00700476	0.0869349	0.0807162	0.0501038	0.0323677	0.00376025	0.0389636	0.0622907	0.0180946	0.0119275	0.0256361	0.0432152	0.0321234	0.0050656	0.0672344	0.28423	0.789332	0.158055	0.643939	0.586094	0.942819	0.756891	0.0221071	0.0930266	0.58764	0.143715	0.714061	0.193693	0.705579	-0.303953	0.593125	0.0447388	0.542324	-0.166667	0.670412	0.452046	0.825047	0.0857143	0.856823	-0.109426	0.354333	-0.204621	0.468394
[Gamma-glutamyl phosphate reductase	Kp	0.196464	0.160986	0.215411	0.0980667	0.161451	0.227473	0.0644192	0.218482	0.14665	0.155854	0.132368	0.0904732	0.0834924	0.153817	0.144051	0.137672	0.157034	0.134469	-0.201126	0.287135	-0.200609	0.556071	-0.156535	0.353991	-0.293281	0.447992	0.583559	0.941796	0.586837	0.103622	0.294154	0.797782	-0.0607906	0.557292	-0.155902	0.354564	-0.119048	0.76182	-0.119714	0.40873	0.142857	0.763052	-0.310102	0.138747	-0.345435	0.213953
[Gentisate]	Kq	0	0	0	0	0	0	0	0	0	0	0	0	0	0	0	0	0	0.0112057									0.565681	0.934297	0.580818	0.107987	0.566288	0.959682	-0.523823	0.610283
[Histidinol-phosphate/aromatic aminotransferase and cobyric acid decarboxylase]	Kr	0.166238	0.160986	0.137809	0.0840572	0.235966	0.154095	0.0572615	0.0566435	0.0526435	0.0584454	0.0778634	0.226183	0	0.19868	0.158456	0.0826029	0.136771	0.0859107	-0.50626	0.063907	-0.741645	0.0105893	-0.323923	0.213002	0.314713	0.414104	-0.0978396	0.407879	-0.0239525	0.951515	0.117222	0.627309	-0.395139	0.865905	-0.354233	0.190313	-0.666667	0.0557918	-0.102503	0.421768	-0.542857	0.221872	-0.0770671	0.396393	-0.0528053	0.852608
[Isopropylmalate/homocitrate/citramalate synthases]	Ks	0.453378	0.413964	0.362585	0.273186	0.33532	0.454946	0.114523	0.307493	0.285779	0.487045	0.256949	0.23523	0.178912	0.410178	0.273696	0.330412	0.354592	0.287614	-0.307803	0.190857	-0.109423	0.749692	-0.541716	0.0765379	0.741317	0.0265505	0.4794	0.891171	0.610789	0.0873315	0.0863312	0.594331	-0.182372	0.710308	0.0580615	0.554881	0.119048	0.76182	-0.221001	0.333164	-0.314286	0.50023	-0.0742385	0.400125	-0.149615	0.59731
[L-serine deaminase]	Kt	0.105788	0.0919921	0.0936568	0.105071	0.0869349	0.132081	0.0572615	0.0566435	0.0676844	0.0779271	0.155727	0.0542839	0.166985	0.0769083	0.0432152	0.0780139	0.0709184	0.029882	-0.427998	0.105036	-0.64438	0.035368	-0.319888	0.2161			-0.570093	0.0638056	-0.503003	0.174538	-0.433713	0.10163	0.285716	0.846134	-0.414003	0.148802	-0.619048	0.082109	-0.32027	0.262068	-0.6	0.168838	-0.119104	0.34202	-0.255226	0.363661
[Lysine]	Ku	0.0302252	0.022998	0.00535181	0.119081	0.0372578	0	0.164627	0.153747	0	0.0194818	0.0467181	0	0.023855	0.0448632	0.0144051	0.0826029	0.263411	0.0261467	0.207314	0.718878	-0.0670732	0.845206	0.517708	0.911717	-0.585461	0.10461	0.586435	0.942955	0.419169	0.267706	0.629973	0.977659	-0.612805	0.210327	0.0207147	0.519616	-0.0359288	0.927317	0.43274	0.812942	0.542857	0.221872	-0.110402	0.353086	0.00220996	0.993799
[Phosphoglycerate dehydrogenase	Kv	0.287139	0.23228	0.250197	0.2942	0.211128	0.16877	0.1861	0.267034	0.0902459	0.2143	0.1713	0.208088	0.262405	0.288406	0.288101	0.114726	0.157034	0.410877	-0.578526	0.0363217	-0.522799	0.103068	-0.48758	0.104258	0.0744859	0.849867	0.174397	0.662064	0.131739	0.737147	0.328018	0.825396	-0.364743	0.790506	-0.590341	0.0554905	-0.380952	0.317499	-0.498175	0.147127	-0.257143	0.583872	-0.272044	0.17202	-0.0462046	0.870874
[Predicted carboxypeptidase]	Kx	0.0302252	0.00919921	0.0133795	0	0.0372578	0.00733783	0.0357884	0.0242758	0.00752049	0.0194818	0	0.00904732	0.0357824	0.00640902	0.0288101	0	0.0101312	0.00747049	0.0931629	0.601675	0.0303953	0.929554	0.245571	0.723912	-0.574608	0.112606	-0.213476	0.303517	0.0421687	0.914729	-0.196327	0.291831	0.112805	0.484986	0.272249	0.746052	0.190476	0.626054	0.533439	0.872994	0.371429	0.421598	-0.00797572	0.489174	-0.167957	0.552734
[Protease II]	Ky	0	0	0.00668977	0	0	0.00733783	0	0	0.00752049	0.0389636	0.0155727	0	0.0357824	0.00640902	0.0144051	0.0137672	0	0.00373525	0.424103	0.892606	0.575288	0.0678746	0.0836032	0.578845	-0.579053	0.109288	-0.424301	0.142115	-0.355422	0.353228	-0.448745	0.0929731	0.42378	0.472176	0.385861	0.832212	0.507346	0.17032	-0.428681	0.189635	-0.304256	0.514569	0.386871	0.91591	0.517554	0.0541655
[Pyrroline-5-carboxylate reductase]	Kz	0.0906755	0.0804931	0.101684	0.0630429	0.0124193	0.044027	0.0501038	0.0971031	0.0526435	0.0584454	0.101222	0.13571	0.0596374	0.108953	0.0288101	0.0504796	0.106378	0.153145	-0.539687	0.0499403	-0.364743	0.273707	-0.534012	0.0802104	0.637997	0.0708722	0.164597	0.653278	0.0838338	0.831241	0.324124	0.82232	-0.243162	0.0536612	-0.42568	0.14123	-0.142857	0.715709	-0.471423	0.163069	-0.2	0.671762	-0.0666546	0.410171	0.0572058	0.840471
[Serine-pyruvate aminotransferase/archaeal aspartate aminotransferase]	La	0.0151126	0.0827929	0.0561941	0.0700476	0.0993542	0.0220135	0.0429461	0.0323677	0.14665	0.0779271	0.0311454	0.027142	0.023855	0.0576812	0.100835	0.119315	0.0607872	0.0784402	0.310065	0.810996	0.231004	0.496538	-0.0419482	0.46031	-0.0759487	0.846948	0.623652	0.956788	0.730552	0.0299362	0.143956	0.655291	-0.109423	0.0908757	0.282937	0.75474	0.190476	0.626054	-0.267755	0.299221	-0.6	0.168838	0.203987	0.758853	0.154015	0.58648
[Shikimate 5-dehydrogenase]	Lb	0.105788	0.11499	0.180624	0.0560381	0.0869349	0.0513648	0.100208	0.161838	0.285779	0.0779271	0.179086	0.0814259	0.107347	0.12818	0.288101	0.256987	0.248214	0.197968	0.132831	0.643717	-0.0364743	0.915506	-0.204443	0.311379	-0.0406861	0.917719	0.630979	0.959255	0.658694	0.0597582	0.435583	0.899471	-0.352585	0.0119505	0.109846	0.603265	0.142857	0.715709	-0.333033	0.253218	-0.0285714	0.952105	0.363753	0.90121	0.446645	0.102067
[Shikimate kinase]	Lc	0.0604504	0.0252978	0.0642218	0.00700476	0.0124193	0.0366892	0.0357884	0.0566435	0.0564037	0.0389636	0.0389317	0.0542839	0.0596374	0	0.0144051	0.0550686	0.025328	0.029882	-0.0639764	0.429868	0.0547115	0.873509	-0.220993	0.29702	0.667084	0.055589	-0.244352	0.277114	-0.299407	0.438182	-0.340983	0.164551	0.468087	0.632142	0.0259597	0.524579	0.214286	0.582752	-0.189534	0.356383	0.0857143	0.856823	-0.0323052	0.45622	0.00220022	0.993826
[Succinylarginine dihydrolase]	Ld	0	0	0.00133795	0	0	0	0	0.0161838	0	0	0	0	0.0119275	0	0	0	0	0.00373525	0.201848	0.713569	0.0433816	0.899571	0.35955	0.813559	-0.200461	0.607759	-0.150113	0.359807	0.172487	0.659478	-0.0192098	0.478866	-0.303671	0.354362	0.0925467	0.587193	-0.171457	0.661408	0.314035	0.733582	0.169031	0.720873	0.00360069	0.504888	-0.162261	0.566416
[Thiamine pyrophosphate-requiring enzymes [acetolactate synthas]	Le	0.151126	0.275976	0.34653	0.210143	0.409836	0.227473	0.121681	0.356045	0.188012	0.350672	0.280308	0.180946	0.417462	0.320451	0.259291	0.458905	0.233018	0.388466	0.154738	0.666403	0.151976	0.656875	0.173816	0.661545	0.398434	0.294165	0.263469	0.738836	0.275454	0.477095	0.319158	0.818359	-0.370822	0.0993993	-0.143233	0.366063	-0.047619	0.903748	-0.174938	0.367241	-0.0285714	0.952105	0.157716	0.705597	0.246425	0.380842
[Threonine aldolase]	Lf	0.105788	0.12189	0.156541	0.0560381	0.0745156	0.110068	0.0572615	0.186114	0.323381	0.0584454	0.109009	0.0814259	0.0357824	0.173044	0.129646	0.160617	0.121574	0.134469	0.165109	0.676987	0.0668696	0.84567	-0.12753	0.380427	0.675693	0.0515072	0.477107	0.889872	0.562884	0.121649	-0.0115439	0.487297	-0.19453	0.791129	0.194474	0.679876	0.238095	0.540615	-0.132739	0.398893	0.257143	0.583872	0.120827	0.660157	0.20242	0.473264
[Threonine dehydratase]	Lg	0.105788	0.188584	0.181962	0.210143	0.248385	0.264162	0.250519	0.121379	0.203053	0.194818	0.264736	0.0995205	0.23855	0.243543	0.172861	0.252398	0.17223	0.242791	0.448123	0.906677	0.303953	0.366522	0.517955	0.911843	-0.436528	0.246586	0.119571	0.61225	-0.0359288	0.927317	0.151444	0.663019	-0.0972649	0.358109	0.0635088	0.560005	-0.166667	0.670412	0.192638	0.645919	0.0857143	0.856823	0.0911501	0.622066	0.0308031	0.913724
[Threonine synthase]	Lh	0.196464	0.135688	0.12443	0.0910619	0.211128	0.190784	0.150311	0.145655	0.101527	0.0779271	0.163513	0.13571	0.107347	0.147408	0.0864304	0.0642467	0.162099	0.145675	-0.238501	0.251554	-0.358664	0.282317	0.131075	0.622826	0.0116237	0.976462	-0.00599194	0.494324	-0.143715	0.714061	0.205364	0.716989	-0.176293	0.710308	-0.0214407	0.479697	-0.309524	0.422196	0.585344	0.900559	0.371429	0.421598	-0.264409	0.179176	-0.39384	0.153412
[Transglutaminase-like enzyme]	Li	0.0302252	0.0390966	0.0615459	0.0140095	0.0620964	0.0146757	0.0715768	0.0485515	0.0827254	0	0	0	0.0119275	0.0769083	0.0144051	0.0321234	0.0354592	0.0336172	0.1149	0.624851	0.109423	0.749692	0.222358	0.704155	0.0297346	0.939826	0.418314	0.854014	0.73494	0.0285245	0.139886	0.651068	-0.301551	0.788602	-0.0198113	0.481239	0	1	0.0547537	0.541877	0.2	0.671762	-0.204859	0.240189	-0.223206	0.428283
[Tryptophan synthase	Lj	0.0906755	0.211582	0.322447	0.140095	0.285643	0.242149	0.114523	0.258942	0.180492	0.136372	0.23359	0.0995205	0.0954198	0.39095	0.172861	0.178973	0.177296	0.239056	0.0407929	0.544823	-0.0729487	0.83181	0.230264	0.710933	0.163495	0.676394	0.146934	0.637305	0.335335	0.382679	0.219542	0.730623	-0.261399	0.070629	-0.477399	0.109962	-0.52381	0.154878	-0.312585	0.267432	-0.428571	0.348641	-0.243535	0.199534	-0.264027	0.346929
[Tryptophanase]	Lk	0.0151126	0.0183984	0.00668977	0.0700476	0	0.044027	0.0644192	0.0566435	0	0.0779271	0	0	0.023855	0	0	0.00458905	0.0303936	0.0373525	0.377964	0.862469	0.304878	0.364999	0.503433	0.904317	-0.577803	0.110215	0.683284	0.974458	0.74007	0.0269291	0.118732	0.628904	-0.330723	0.556454	0.212074	0.695267	0.239525	0.538124	0.351076	0.759159	0.257143	0.583872	-0.296868	0.14986	-0.409921	0.136216
[Urea amidohydrolase (urease)	Ll	0.211576	0.183984	0.39871	0.133091	0.0496771	0.154095	0.0930499	0.242758	0.131609	0.0974089	0.256949	0.253325	0.0477099	0.115362	0.532988	0.183562	0.29887	0.224115	-0.487365	0.0727478	-0.44985	0.169215	-0.409848	0.15154	-0.0609582	0.87694	0.163607	0.652388	0.107786	0.783878	0.31947	0.818608	-0.38906	0.366676	-0.675613	0.027511	-0.309524	0.422196	-0.674318	0.0587926	-0.142857	0.763052	-0.0719272	0.403181	0.105611	0.709788
[Urocanate hydratase]	Lm	0.0755629	0.0988915	0.0976706	0.0840572	0.0248385	0.0220135	0.515353	0.137563	0.0338422	0.0974089	0.132368	0.027142	0.155057	0.0704993	0.129646	0.252398	0.151968	0.0709697	0.142233	0.653505	0.0182372	0.957703	0.297076	0.766062	-0.166219	0.671255	0.264519	0.739703	0.239525	0.538124	0.394544	0.873764	-0.419455	0.929768	0.0846927	0.579863	0.119048	0.76182	0.297398	0.721891	0.371429	0.421598	0.11399	0.65149	0.338834	0.223263
[V8-like Glu-specific endopeptidase]	Ln	0	0	0	0	0	0.00733783	0	0	0	0	0.00778634	0.00904732	0.0119275	0	0	0	0.0354592	0.00373525	0.170027	0.681969	0.0582025	0.865501	0.3109	0.776937	0.140603	0.720042	0.29888	0.767492	-0.159536	0.683884	0.406981	0.881896	-0.220482	0.505602	0.0560817	0.553017	-0.0824786	0.833937	0.248845	0.687138	0.130931	0.78245	0.200849	0.755389	0.212209	0.451792
[Xaa-Pro aminopeptidase]	Lo	0.241801	0.301274	0.323785	0.287195	0.211128	0.293513	0.486722	0.242758	0.500113	0.467563	0.31924	0.298561	0.23855	0.26277	0.331317	0.422193	0.440707	0.261467	0.495465	0.931127	0.468087	0.1507	0.1901	0.676018	0.29547	0.444474	0.477981	0.890368	0.251502	0.517442	-0.0743519	0.418607	0.364743	0.250844	0.45787	0.878676	0.452381	0.228128	0.0416978	0.531903	-0.0857143	0.856823	0.198803	0.753118	0.140814	0.619212
[Zinc metalloprotease (elastase)]	Lp	0	0.00689941	0.0307729	0	0	0.00733783	0	0.00809192	0	0	0	0	0	0	0	0.00458905	0.0658528	0.0112057	-0.307428	0.191165	-0.195187	0.566987	-0.187816	0.326001	-0.245807	0.527234	0.656717	0.96726	0.850673	0.00519808	0.660546	0.983963	-0.800292	0.879285	-0.739712	0.013693	-0.354604	0.354404	-0.720046	0.0416384	-0.0910765	0.847944	-0.669775	0.00372989	-0.294888	0.291864
[Zn-dependent dipeptidas]	Lq	0.0302252	0.0804931	0.085629	0	0.0745156	0.0366892	0.0572615	0.0323677	0.0338422	0.0389636	0.0311454	0.0361893	0.0715649	0.0192271	0.0432152	0.0550686	0.0405248	0.0373525	-0.268893	0.224032	-0.158055	0.643939	-0.191854	0.322433	-0.0824786	0.833937	0.0115585	0.510948	0.299407	0.438182	0.092143	0.60058	-0.370822	0.363611	-0.274467	0.252136	-0.285714	0.460246	-0.201267	0.347694	-0.371429	0.421598	-0.176493	0.272244	-0.123212	0.66394
2-keto-4-pentenoate hydratase	Lr	0.0151126	0.0413964	0.0722495	0.0140095	0.0620964	0.088054	0.0858922	0.0890112	0.0827254	0.0194818	0.0467181	0.027142	0.0357824	0.0448632	0.144051	0.0642467	0.0405248	0.0448229	0.458631	0.912481	0.443771	0.175687	0.695835	0.97749	0.212324	0.586277	0.0816847	0.577051	0.227549	0.559128	0.082512	0.590214	-0.133739	0.818537	0.120671	0.613263	0.238095	0.540615	0.469883	0.835997	0.771429	0.0534894	0.0975682	0.630403	-0.0220022	0.93832
3-dehydroquinate dehydratase	Ls	0.0453378	0.034497	0.0441525	0.00700476	0.0496771	0.0733783	0.00715768	0.0404596	0.0225615	0.0389636	0.0467181	0.027142	0.0119275	0.0448632	0.0576203	0.0413015	0.075984	0.0448229	-0.0779991	0.41466	-0.188451	0.580668	-0.00208362	0.498026	0.149159	0.703636	0.604153	0.949812	0.335335	0.382679	0.642932	0.980503	-0.559273	0.33867	0.00271126	0.502568	-0.190476	0.626054	0.10277	0.578435	-0.0285714	0.952105	0.0999064	0.633428	0.129813	0.647029
3-dehydroquinate synthetase	Lt	0.0453378	0.0988915	0.0468284	0.0700476	0.0372578	0.0587027	0.0357884	0.0566435	0.0601639	0.0389636	0.0311454	0.0633312	0.0477099	0.0256361	0.0432152	0.100959	0.025328	0.0448229	-0.459192	0.0872157	-0.261399	0.44004	-0.469773	0.114333	-0.23831	0.54024	0.053511	0.550596	-0.143715	0.714061	0.0228575	0.525143	0.164134	0.0194163	-0.189975	0.324093	-0.0952381	0.80862	-0.217763	0.33554	-0.2	0.671762	0.0789608	0.606102	-0.0418042	0.883087
3-deoxy-D-arabino-heptulosonate 7-phosphate (DAHP) synthase	Lu	0.302252	0.303574	0.23548	0.154105	0.33532	0.256824	0.0930499	0.16993	0.191773	0.233781	0.373744	0.162852	0.262405	0.13459	0.288101	0.298288	0.202624	0.209174	-0.466375	0.0833799	-0.510641	0.112653	-0.495037	0.100178	-0.218582	0.575059	-0.176367	0.336177	-0.0718576	0.855117	-0.0607366	0.433393	-0.115502	0.763937	-0.0599141	0.443376	-0.214286	0.582752	-0.107104	0.418278	-0.257143	0.583872	0.183781	0.73616	0.222222	0.430358
3-hydroxyacyl-CoA dehydrogenase	Lv	0.40804	0.356469	0.0829531	0.658448	0.260805	0.300851	0.572615	0.558343	0.109047	0.448081	0.140154	0.0633312	0.441317	0.531949	0.144051	0.0504796	0.248214	0.586434	0.064856	0.571089	0.133739	0.696194	0.275752	0.748912	-0.740673	0.0267458	0.265664	0.740647	0.395217	0.29839	0.218914	0.730024	-0.285716	0.463657	0.1483	0.638547	0.119048	0.76182	0.451201	0.824522	0.371429	0.421598	-0.185501	0.261872	-0.303631	0.277296
3-hydroxyisobutyrate dehydrogenase	Lx	0.0906755	0.101191	0.0829531	0.0630429	0.0372578	0.154095	0.0930499	0.153747	0.045123	0.136372	0.194659	0.0452366	0.14313	0.0448632	0.0288101	0.224863	0.141837	0.392201	0.123452	0.63388	0.200609	0.556071	0.211151	0.694465	0.32349	0.400584	0.579909	0.940306	0.323359	0.400785	0.598922	0.969754	-0.395139	0.901778	0.231694	0.712153	0.285714	0.460246	0.391849	0.7865	0.6	0.168838	0.228059	0.784643	0.0770077	0.786316
3-isopropylmalate dehydratase	Ly	0.120901	0.324272	0.0521802	0.175119	0.211128	0.300851	0.207573	0.412688	0.169211	0.194818	0.350385	0.280467	0.0834924	0.269179	0.230481	0.201918	0.278608	0.257732	0.220963	0.731975	0.182372	0.593125	0.378781	0.827276	0.0336833	0.93185	0.0243903	0.523094	-0.371264	0.330829	0.198915	0.710704	-0.218846	0.87389	0.509573	0.907538	0.238095	0.540615	0.8191	0.985519	0.828571	0.0296778	0.327973	0.875472	0.19582	0.488026
5-enolpyruvylshikimate-3-phosphate synthase	Lz	0.0604504	0.0689941	0.103022	0.0420286	0.0745156	0.088054	0.0644192	0.0485515	0.0376025	0.116891	0.0467181	0.0723785	0.0357824	0.0640902	0.0720254	0.0550686	0.0709184	0.112057	0.0271625	0.529873	-0.0182372	0.957703	-0.0925473	0.412807	-0.915663	0.000941888	0.64063	0.962377	0.419169	0.267706	0.333335	0.829555	-0.218846	0.419814	-0.131768	0.376538	-0.0714286	0.855974	-0.402816	0.206307	-0.371429	0.421598	-0.272545	0.171556	-0.275028	0.326653
Acetolactate synthas	Ma	0.287139	0.402465	0.485677	0.420286	0.484352	0.359554	0.264834	0.501699	0.236896	0.526008	0.412676	0.298561	0.453244	0.422996	0.360127	0.711303	0.420445	0.68355	0.074527	0.581583	0.139818	0.683006	0.171203	0.659206	-0.00172425	0.996508	0.637481	0.961374	0.574861	0.112416	0.608859	0.972456	-0.51672	0.557292	-0.285531	0.243169	0.047619	0.903748	-0.361312	0.233893	-0.0857143	0.856823	0.0839621	0.612672	0.079208	0.780352
Acetylglutamate kinase	Mb	0	0.0988915	0.0615459	0.0630429	0.0745156	0.0953918	0.0286307	0.0971031	0.0376025	0.136372	0.0934361	0.0452366	0.0596374	0.0704993	0.0288101	0.0183562	0.0658528	0.0821754	0.322664	0.82116	0.261399	0.44004	0.293034	0.762845	0.810862	0.0105071	-0.0404728	0.461703	-0.0598813	0.8791	-0.181519	0.306489	0.133739	0.486347	0.246503	0.724696	0.309524	0.422196	0.196846	0.649036	0.428571	0.348641	-0.183165	0.264545	-0.349835	0.207889
Acetylglutamate semialdehyde dehydrogenase	Mc	0.120901	0.11499	0.0682356	0.0560381	0.0745156	0.124743	0.0286307	0.0647354	0.0376025	0.136372	0.0622907	0.117615	0.0477099	0.0576812	0.0144051	0.0413015	0.075984	0.0672344	-0.32355	0.178136	-0.145897	0.669898	-0.535985	0.0792612	0.424116	0.261591	-0.131238	0.377025	-0.0838338	0.831241	-0.216263	0.272508	0.0607906	0.0194163	0.170573	0.658643	0.047619	0.903748	0.0524089	0.540087	-0.2	0.671762	-0.150784	0.302758	-0.376238	0.173875
Acetylornithine deacetylase/Succinyl-diaminopimelate desuccinylase	Md	0.377815	0.211582	0.152527	0.217148	0.198708	0.278838	0.264834	0.234666	0.428668	0.350672	0.334813	0.217136	0.369752	0.19868	0.172861	0.408425	0.339395	0.201703	0.270563	0.777441	0.468087	0.1507	-0.184918	0.328569	-0.752249	0.0233764	0.0367621	0.534792	-0.0119763	0.975748	-0.219682	0.269244	0.38906	0.791129	0.807018	0.994941	0.857143	0.00455461	0.796513	0.980594	0.714286	0.0845832	0.501733	0.967903	0.264027	0.346929
Alanine-alpha-ketoisovalerate (or valine-pyruvate) aminotransferase	Me	0.0151126	0	0.00133795	0	0.0248385	0	0	0	0.00376025	0.0194818	0	0	0.0477099	0	0	0.0367124	0	0.00747049	0.108127	0.617663	0.129695	0.70501	-0.0639994	0.439534	-0.418369	0.268703	-0.039838	0.462302	0.24697	0.525229	-0.0299636	0.467052	0.0194543	0.0369959	0.317008	0.781678	0.190255	0.626462	0.155923	0.618541	-0.540899	0.223815	0.331679	0.878307	0.126703	0.654976
Allophanate hydrolase	Mf	0.0453378	0.0482958	0.0401386	0.0350238	0.0124193	0.0293513	0.0143154	0.0242758	0.0188012	0.0779271	0.0155727	0.00904732	0.0596374	0.0448632	0	0.0229453	0.0202624	0.0560287	-0.25542	0.236067	-0.291795	0.386834	-0.898429	0.000518842	0.574686	0.112547	0.18522	0.671698	0.299407	0.438182	-0.0266126	0.470731	-0.0729487	0.0148604	0.0376331	0.535615	-0.0238095	0.951804	-0.797928	0.019075	-0.6	0.168838	-0.0992252	0.367453	-0.110011	0.698229
[Amino acid permeases]	Mg	0.0151126	0.0160986	0.0267591	0.0210143	0.0372578	0.044027	0.0715768	0.0485515	0.030082	0.175336	0.023359	0.00904732	0.23855	0.0256361	0.0576203	0.0183562	0.0202624	0.0186762	0.576395	0.963002	0.851068	0.00125146	0.828338	0.996617	-0.192176	0.622926	-0.329599	0.208675	-0.143715	0.714061	-0.370738	0.142614	0.395139	0.301546	0.535512	0.920512	0.714286	0.0355614	0.740786	0.965217	0.885714	0.012989	0.197258	0.751398	-0.0440044	0.876977
[Amino acid transporters]	Mh	0.241801	0.0873925	0.153865	0.16111	0.186289	0.139419	0.0286307	0.161838	0.481312	0.272745	0.194659	0.0542839	0.858779	0.211498	0.331317	0.367124	0.238083	0.22038	0.314414	0.814535	0.395139	0.232946	-0.275348	0.251418	0.700562	0.0408022	-0.125892	0.381932	0.419169	0.267706	-0.175602	0.312414	0.0607906	0.0676034	0.423728	0.857517	0.52381	0.154878	-0.300926	0.27562	-0.0857143	0.856823	0.382774	0.913414	0.613862	0.0186744
[Ammonia permease]	Mi	0.317364	0.23458	0.383993	0.1471	0.360159	0.242149	0.0715768	0.129471	0.225615	0.0194818	0.0856498	0.0633312	0.0715649	0.249952	0.129646	0.156028	0.202624	0.272673	-0.524816	0.0558923	-0.674775	0.0253353	-0.444354	0.129507	0.288311	0.456025	0.755279	0.988801	0.814386	0.00993588	0.596179	0.968978	-0.528878	0.985939	-0.573994	0.0621538	-0.714286	0.0355614	-0.53049	0.128648	-0.771429	0.0534894	-0.522952	0.0259204	-0.352035	0.204899
Anthranilate phosphoribosyltransferase	Mj	0.0302252	0.0482958	0.0789393	0.0420286	0.0993542	0.0366892	0.0572615	0.0404596	0.248176	0.0194818	0.023359	0.027142	0.023855	0.0769083	0.0576203	0.0734248	0.0962464	0.123263	0.318533	0.817857	-0.0303953	0.929554	0.217114	0.699633	0.200057	0.608496	0.93024	0.999872	0.886243	0.00230631	0.140416	0.651619	-0.395139	0.000368039	0.217792	0.700218	-0.285714	0.460246	-0.261965	0.303385	-0.485714	0.281917	-0.000137446	0.499813	-0.182618	0.518212
Anthranilate/para-aminobenzoate synthase	Mk	0.272027	0.147187	0.298364	0.0560381	0.273224	0.205459	0.0715768	0.178022	0.552756	0.136372	0.147941	0.0452366	0.131202	0.288406	0.201671	0.19274	0.217821	0.328702	0.114675	0.624613	-0.0607906	0.859571	-0.261657	0.262662	0.537696	0.14252	0.695254	0.977354	0.790433	0.0142469	0.0944695	0.603077	-0.291795	0.00081085	0.161019	0.650056	-0.0238095	0.951804	-0.291355	0.282385	-0.371429	0.421598	-0.000732127	0.499006	-0.0836084	0.768459
Arginase/agmatinase/formimionoglutamate hydrolas	Ml	0.0151126	0.0643945	0.0735875	0.0210143	0.0372578	0.0587027	0.0357884	0.0566435	0.14665	0.0389636	0.0389317	0.027142	0.0357824	0.0961354	0.0288101	0.137672	0.0911808	0.0933811	0.295075	0.798558	0.206688	0.543935	0.0342351	0.532404	0.304259	0.430481	0.694393	0.977153	0.562884	0.121649	0.354765	0.84581	-0.0972649	0.0100043	0.231793	0.712238	0.190476	0.626054	-0.274443	0.294428	-0.142857	0.763052	0.249935	0.80683	0.0836084	0.768459
Arginine deiminase	Mm	0.166238	0.0528955	0.0668977	0.0770524	0.136612	0.0807162	0.0930499	0.0890112	0.015041	0.155854	0.0934361	0.108568	0.667939	0.0576812	0.201671	0.0963701	0.0303936	0.00373525	-0.0739946	0.418994	0.0790277	0.817993	-0.0557257	0.447318	0.0308925	0.937487	-0.455629	0.122663	-0.574861	0.112416	-0.301681	0.195915	0.249241	0.0225104	0.180081	0.667133	0.333333	0.385677	0.529647	0.870882	0.6	0.168838	0.236121	0.792962	0.415842	0.130237
Arginine kinase	Mn	0.0151126	0.324272	0.0147175	0.0280191	0.0248385	0.0146757	0.0787345	0.0323677	0.0112807	0	0.0545044	0.0542839	0.0119275	0.0192271	0	0.0229453	0.0202624	0.0410877	-0.527051	0.0549711	-0.44985	0.169215	-0.473117	0.112406	-0.645336	0.0667944	-0.219534	0.298277	-0.251502	0.517442	0.0651928	0.571455	-0.25	0.273707	-0.0140005	0.48674	-0.357143	0.350758	0.461483	0.830869	0.542857	0.221872	-0.0579414	0.421775	-0.213656	0.448661
Argininosuccinate lyase	Mo	0.211576	0.11499	0.0735875	0.0630429	0.260805	0.139419	0.0715768	0.121379	0.0413627	0.0779271	0.0778634	0.0814259	0.0357824	0.0897263	0.288101	0.201918	0.0557216	0.0672344	-0.270128	0.222942	-0.316111	0.34678	-0.0511894	0.451592	-0.0580356	0.882805	0.0669475	0.563236	-0.0359288	0.927317	0.196237	0.70808	-0.188451	0.929554	0.0389401	0.53685	-0.0952381	0.80862	0.408715	0.797532	0.2	0.671762	0.235796	0.79263	0.257426	0.359436
Argininosuccinate synthase	Mp	0.105788	0.195483	0.0735875	0.0840572	0.17387	0.117405	0.0501038	0.16993	0.0789652	0.175336	0.124581	0.189994	0.0715649	0.102544	0.0864304	0.119315	0.136771	0.141939	-0.0564099	0.438108	-0.0243162	0.943621	-0.113011	0.393807	0.013813	0.97203	0.0943952	0.588915	0.107786	0.783878	0.0520853	0.557173	-0.0790277	0.557292	0.3905	0.835412	0.357143	0.350758	0.439709	0.817341	0.2	0.671762	0.189082	0.742202	0.151815	0.591885
Asparaginase	Mq	0.0453378	0.0183984	0.029435	0	0	0.0293513	0.0286307	0.0161838	0.0413627	0.0194818	0.0155727	0.00904732	0.0954198	0.0256361	0.0144051	0.0504796	0.0354592	0.029882	-0.15778	0.330482	-0.0609756	0.859147	-0.386861	0.167096	-0.120515	0.758957	0.0313459	0.529673	0.431145	0.253034	0.0552155	0.560589	-0.200609	0.0908757	0.227842	0.708862	0.179644	0.646111	-0.0325034	0.475127	-0.115954	0.806949	0.303663	0.855907	0.229075	0.416006
Asparagine synthase	Mr	0.226689	0.257578	0.33984	0.224152	0.596125	0.359554	0.150311	0.356045	0.635482	0.272745	0.467181	0.361893	0.131202	0.448632	0.388937	0.67459	0.430576	0.272673	0.40144	0.878309	0.364743	0.273707	0.32431	0.787293	0.573452	0.113479	0.185141	0.671628	-0.0239525	0.951515	0.0488465	0.553635	0.115502	0.763937	0.241507	0.720485	0.142857	0.715709	0.0920812	0.570318	0.0285714	0.952105	0.312107	0.862893	0.356436	0.199006
Asparagine synthetase	Ms	0.226689	0.11499	0.164568	0.105071	0.0993542	0.139419	0.114523	0.0809192	0.188012	0.0974089	0.155727	0.180946	0.119275	0.140999	0.0864304	0.19274	0.20769	0.0971164	-0.424866	0.10693	-0.455929	0.162894	-0.643237	0.0368046	-0.388308	0.307567	0.0782053	0.573794	-0.0359288	0.927317	0.0704335	0.577146	0.0486324	0.0384174	-0.169966	0.341901	-0.261905	0.499748	-0.658199	0.0654751	-0.542857	0.221872	0.136434	0.679667	0.19582	0.488026
Aspartate ammonia-lyase	Mt	0.136013	0.0988915	0.252873	0.224152	0.0993542	0.0733783	0.429461	0.121379	0.0263217	0.0584454	0.101222	0.0814259	0.0715649	0.19868	0.273696	0.738837	0.0911808	0.100852	-0.108109	0.382356	-0.44985	0.169215	0.200786	0.685421	0.148226	0.705419	0.237762	0.717315	0.275454	0.477095	0.359501	0.84929	-0.632222	0.846134	-0.440804	0.131698	-0.619048	0.082109	-0.161007	0.377649	-0.142857	0.763052	0.165086	0.714379	0.0902091	0.750714
Aspartate oxidase	Mu	0	0.0045996	0.0307729	0.00700476	0.0248385	0.0293513	0	0	0.015041	0.0194818	0.0155727	0.0180946	0.0357824	0.012818	0	0.00458905	0	0.0336172	0.240312	0.750124	0.055387	0.871958	0.175192	0.662774	0.497361	0.180106	-0.191227	0.322986	-0.325301	0.397821	-0.199984	0.288251	0.292683	0.0897242	-0.304415	0.22814	-0.419169	0.267706	-0.449103	0.176782	-0.753702	0.0623505	-0.29008	0.15575	-0.278455	0.320482
Aspartate/tyrosine/aromatic aminotransferase	Mv	0.649841	0.81873	0.925864	0.644438	0.894188	0.858527	0.694295	0.687814	0.481312	0.603935	0.72413	0.913779	0.667939	0.634493	0.734659	0.596577	0.769971	0.922606	-0.345494	0.161122	-0.486324	0.133522	0.0227198	0.521514	-0.0278035	0.943729	0.167765	0.656125	0.203596	0.602054	0.422412	0.891573	-0.522799	0.7228	-0.613911	0.0466227	-0.738095	0.0275363	-0.333016	0.25323	-0.428571	0.348641	-0.464038	0.0455262	-0.39384	0.153412
Aspartate-semialdehyde dehydrogenase	Mx	0.120901	0.110391	0.108374	0.0980667	0.136612	0.146757	0.0644192	0.0971031	0.0376025	0.136372	0.147941	0.027142	0.0834924	0.0897263	0.129646	0.0550686	0.0607872	0.112057	-0.216274	0.272498	-0.243162	0.473559	-0.119352	0.387953	-0.739629	0.027064	-0.0786916	0.42575	-0.0119763	0.975748	-0.0370769	0.459249	-0.0364743	0.763937	-0.160365	0.350534	-0.309524	0.422196	-0.0168607	0.487095	-0.428571	0.348641	-0.222076	0.221635	-0.303631	0.277296
Aspartokinase	My	0.0604504	0.179385	0.161892	0.140095	0.161451	0.139419	0.143154	0.194206	0.0413627	0.2143	0.124581	0.108568	0.214695	0.13459	0.158456	0.0550686	0.0911808	0.126998	0.143597	0.654919	0.164134	0.631093	0.397596	0.840253	-0.0584217	0.88203	-0.446054	0.128464	-0.203596	0.602054	-0.26188	0.230263	0.0121581	0.0487467	-0.107097	0.399283	0.142857	0.715709	0.142894	0.608756	0.142857	0.763052	-0.241087	0.201997	-0.264027	0.346929
Aspartyl aminopeptidase	Mz	0.302252	0.326572	0.402724	0.210143	0.310482	0.293513	0.236204	0.242758	0.210574	0.136372	0.264736	0.343798	0.214695	0.294815	0.244886	0.335001	0.369789	0.313761	-0.651379	0.0177807	-0.723408	0.013736	-0.491995	0.101832	0.76129	0.0209465	0.537753	0.921585	0.335335	0.382679	0.65627	0.983165	-0.650459	0.152094	-0.731416	0.0151539	-0.619048	0.082109	-0.583967	0.100138	-0.371429	0.421598	-0.265938	0.177731	0.0528053	0.852608
ATP phosphoribosyltransferase	Na	0	0.0137988	0.00401386	0	0.0124193	0	0	0.0161838	0	0	0.023359	0.00904732	0.023855	0.00640902	0	0.0183562	0.0050656	0.0784402	-0.158084	0.330171	-0.229431	0.499548	0.0460611	0.543572	0.0356552	0.927869	0.415963	0.852482	-0.0239525	0.951515	0.518067	0.941268	-0.412325	0.29526	-0.0202963	0.48078	-0.245495	0.527773	0.299745	0.723547	0.212512	0.652196	0.326826	0.874586	0.36183	0.191936
Branched-chain amino acid ABC-type transport syste	Nb	0.0604504	0.0942919	0.0789393	0.0840572	0.0620964	0.117405	0.0143154	0.105195	0.0752049	0.0194818	0.101222	0.0995205	0.0357824	0.0897263	0.0432152	0.0229453	0.0709184	0.0747049	-0.239452	0.250673	-0.19453	0.568316	-0.051409	0.451385	0.489284	0.188254	-0.291995	0.237985	-0.491027	0.186478	-0.092251	0.399304	0.182372	0.552345	-0.30043	0.231282	-0.309524	0.422196	-0.09674	0.426142	0.142857	0.763052	-0.299835	0.147326	-0.220022	0.435021
Branched-chain amino acid aminotransferase/4-amino-4-deoxychorismate lyase	Nc	0.317364	0.298974	0.272943	0.224152	0.298063	0.315527	0.193257	0.493607	0.594119	0.389636	0.311454	0.497602	0.214695	0.358905	0.201671	0.261576	0.466035	0.586434	0.418784	0.889339	0.455929	0.162894	0.132307	0.623955	0.0930197	0.81301	0.440517	0.868124	0.227549	0.559128	0.131846	0.642687	0.176293	0.266804	0.567083	0.934903	0.666667	0.0557918	0.339334	0.751122	0.371429	0.421598	0.150762	0.697216	-0.0220022	0.93832
Branched-chain amino acid permease	Nd	0.181351	0.305874	0.306391	0.231157	0.34774	0.227473	0.0858922	0.194206	0.537715	0.175336	0.288095	0.262372	0.226622	0.179453	0.316912	0.413015	0.309002	0.302555	0.0751727	0.582282	-0.188451	0.580668	-0.275057	0.251655	0.409802	0.279494	0.496714	0.900729	0.562884	0.121649	0.0866223	0.594644	-0.231004	0.736988	0.0365554	0.534597	-0.333333	0.385677	-0.477407	0.159455	-0.771429	0.0534894	0.142105	0.686656	0.0748075	0.792291
Carbamoylphosphate synthase	Ne	0.498715	0.662343	0.717143	0.385262	0.732737	0.792486	0.415146	0.703997	0.255697	0.487045	0.599548	0.64236	0.524809	0.563994	0.446557	0.426782	0.410314	0.638727	-0.210761	0.277792	-0.279637	0.407707	0.137309	0.628532	0.489635	0.187896	-0.389889	0.165008	-0.455098	0.225045	0.0582105	0.563855	-0.0425534	0.0608475	-0.32657	0.21098	-0.357143	0.350758	0.0527951	0.540382	-0.0285714	0.952105	-0.336654	0.117949	-0.290429	0.29947
Carboxypeptidase C	Nf	0	0.0045996	0.00401386	0.00700476	0	0	0.0286307	0	0	0	0	0	0	0	0	0	0	0.00373525	0.0689059	0.575488	-0.345858	0.300948	0.256513	0.73307	-0.71448	0.0354904	0.565681	0.934297	0.580818	0.107987	0.566288	0.959682	-0.523823	0.219086	-0.0693905	0.43447	-0.49099	0.186516	0.162076	0.623151	-0.212512	0.652196	-0.273238	0.170916	-0.596998	0.0229697
Chorismate mutase	Ng	0.0453378	0.011499	0.0107036	0	0.0124193	0.0220135	0.0143154	0.0242758	0.030082	0.0389636	0.0700771	0.0180946	0.0477099	0.012818	0.0432152	0.00458905	0.0101312	0.00747049	0.0891768	0.597393	0.437692	0.18231	-0.258393	0.265367	-0.486905	0.190694	-0.667293	0.0297465	-0.778457	0.0167973	-0.642122	0.0196671	0.607906	0.219086	0.776039	0.991645	0.952381	0.000169855	0.621677	0.918238	0.885714	0.012989	0.402787	0.925165	0.39604	0.150976
Chorismate synthase	Nh	0.105788	0.144888	0.137809	0.119081	0.161451	0.242149	0.128838	0.16993	0.0789652	0.116891	0.218018	0.199041	0.14313	0.0897263	0.172861	0.087192	0.0810496	0.104587	0.0974928	0.606316	-0.109423	0.749692	0.515671	0.91068	0.845619	0.00574056	-0.75714	0.0109223	-0.754505	0.022754	-0.446541	0.0942147	0.19453	0.0384174	-0.104076	0.402084	-0.380952	0.317499	0.42106	0.805497	0.428571	0.348641	-0.106768	0.357739	-0.114412	0.686733
Cyanophycinase and related exopeptidases	Ni	0	0	0	0	0	0	0	0	0	0	0	0	0	0	0	0	0	0.00373525									0.565681	0.934297	0.580818	0.107987	0.566288	0.959682	-0.523823	0.865905
Cystathionine beta-lyases/cystathionine gamma-synthases	Nj	0.0453378	0.0574951	0.0147175	0.189129	0.0124193	0.146757	0.0644192	0.16993	0.0112807	0.0974089	0.0622907	0.0723785	0.131202	0.0704993	0.0144051	0	0.0354592	0.0336172	0.201044	0.712785	0.133739	0.696194	0.39472	0.838299	-0.187008	0.632453	-0.622088	0.0437499	-0.670671	0.0538643	-0.467246	0.0829221	0.334348	0.610283	0.0111302	0.510542	-0.0952381	0.80862	0.254651	0.69134	0.257143	0.583872	-0.234534	0.208663	-0.286029	0.307092
Cysteine synthase	Nk	0.619616	0.448461	0.497719	0.350238	0.608544	0.330203	1.08797	0.388412	0.932541	0.54549	0.467181	0.479508	0.656011	0.442223	0.835494	0.518563	0.526822	0.395936	0.290443	0.794641	0.176293	0.605683	0.157238	0.646644	-0.614647	0.084867	-0.180232	0.332733	-0.0598813	0.8791	-0.361761	0.149062	0.425534	0.736988	0.389504	0.834727	0.357143	0.350758	0.285258	0.713286	0.0857143	0.856823	0.223136	0.779483	0.220022	0.435021
Di- and tripeptidases	Nl	0.211576	0.243779	0.302378	0.196133	0.235966	0.227473	0.286307	0.186114	0.266978	0.0779271	0.249163	0.171899	0.23855	0.243543	0.316912	0.298288	0.364723	0.317496	-0.272465	0.220887	-0.279637	0.407707	-0.0816519	0.42298			0.852833	0.998027	0.850315	0.00523538	0.731825	0.99374	-0.741645	0.87389	-0.451759	0.124992	-0.47619	0.201905	-0.394416	0.21181	-0.485714	0.281917	-0.00485558	0.493409	0.220022	0.435021
Diaminopimelate epimerase	Nm	0.105788	0.11729	0.0949947	0.0980667	0.0620964	0.088054	0.0787345	0.113287	0.199293	0.175336	0.116795	0.0542839	0	0.0961354	0.0864304	0.142261	0.151968	0.112057	0.306957	0.808448	0.285716	0.397202	-0.564963	0.0660143	0.295066	0.445123	0.652209	0.965932	0.526956	0.152025	0.0848743	0.592761	0.224925	0.533183	0.53375	0.919663	0.595238	0.0977128	-0.19113	0.355199	0.0857143	0.856823	0.117326	0.655727	0.0704071	0.804275
Dihydroxyacid dehydratase/phosphogluconate dehydratase	Nn	0.46849	0.397866	0.599403	0.336229	0.459513	0.565013	0.314938	0.501699	0.567797	0.389636	0.358172	0.343798	0.250477	0.634493	0.475367	0.509385	0.785168	0.4557	0.0270568	0.529757	-0.0303953	0.929554	-0.0288523	0.472685	-0.521168	0.157298	0.651701	0.96578	0.610789	0.0873315	0.534029	0.947844	-0.340427	0.0908757	-0.175103	0.337306	-0.142857	0.715709	-0.296138	0.278999	-0.314286	0.50023	-0.101229	0.364865	0.00440044	0.987653
D-serine dehydratase	No	0.0151126	0.034497	0.0709115	0.0140095	0.0372578	0.0807162	0.0357884	0.0809192	0	0.0974089	0.186872	0.0633312	0.14313	0.173044	0.0432152	0.0642467	0.12664	0.0336172	0.301706	0.804105	0.376901	0.256945	0.452922	0.87571	0.0959703	0.807172	-0.447307	0.127697	-0.538932	0.14145	-0.133749	0.355324	0.0303953	0.710308	0.0250311	0.523701	0.261905	0.499748	0.0942558	0.571971	0.428571	0.348641	0.317223	0.867027	0.367437	0.184765
[Gamma-aminobutyrate permease and related permeases]	Np	0.0151126	0.0137988	0.0200693	0.0210143	0.0496771	0.044027	0.0286307	0.0404596	0.0714447	0.116891	0.0389317	0	0.453244	0.00640902	0.0576203	0.0458905	0.0101312	0.014941	0.735811	0.994113	0.887542	0.000414901	0.841287	0.997426	-0.699122	0.0413788	-0.329585	0.208686	0.0718576	0.855117	-0.306726	0.191742	0.358664	0.763937	0.729692	0.984531	0.785714	0.0152192	0.730644	0.961939	0.485714	0.281917	0.22322	0.779572	0.237624	0.398467
Glutamate 5-kinase	Nq	0.120901	0.0781933	0.125768	0.0560381	0.211128	0.146757	0.0501038	0.0566435	0.116568	0.116891	0.109009	0.027142	0.0596374	0.0704993	0.100835	0.110137	0.12664	0.0747049	0.0805417	0.588087	-0.170214	0.61834	0.0363879	0.534439	0.722846	0.0325233	0.503482	0.904343	0.514979	0.163054	0.184451	0.696433	0.0364743	0.419814	0.0119455	0.511314	-0.214286	0.582752	-0.0443062	0.466104	-0.257143	0.583872	-0.166467	0.283988	-0.237624	0.398467
Glutamate dehydrogenase/leucine dehydrogenase	Ns	1.16367	0.604848	0.410752	1.11376	0.558867	0.799824	1.29554	1.09241	0.503873	0.506526	0.840925	0.705691	0.345897	0.679357	0.792279	0.546097	0.80543	0.855371	-0.0801813	0.412302	-0.200609	0.556071	0.236146	0.715943	-0.441346	0.240893	0.324128	0.787154	0.299407	0.438182	0.480436	0.923837	-0.559273	0.985939	0.052826	0.54995	-0.0238095	0.951804	0.541037	0.877187	0.542857	0.221872	-0.148602	0.305406	-0.193619	0.492996
Glutamate formiminotransferase	Nt	0.0755629	0.0436962	0.0495043	0.0910619	0.0124193	0.044027	0.343569	0.194206	0.0112807	0.0194818	0.0155727	0.0180946	0.0715649	0.0704993	0.0720254	0.174384	0.111443	0.0261467	0.151956	0.663546	-0.182372	0.593125	0.443829	0.87017	-0.184665	0.636789	0.44127	0.868591	0.586837	0.103622	0.562465	0.958379	-0.753803	0.929768	0.0556588	0.552619	-0.238095	0.540615	0.445392	0.820904	0.485714	0.281917	0.0154827	0.52101	0.114412	0.686733
Glutamate synthase	Nu	0.438265	0.512856	0.525816	0.392267	0.558867	0.484297	0.27915	0.606894	0.703166	0.389636	0.583976	0.470461	0.19084	0.487086	0.288101	0.48185	0.496429	0.552816	0.108793	0.618372	0.0547115	0.873509	-0.0294244	0.472144	0.3977	0.295126	0.293676	0.763357	0.227549	0.559128	0.0459722	0.550492	0.0364743	0.152094	0.110715	0.604069	0.047619	0.903748	-0.0515706	0.460554	0.142857	0.763052	-0.141464	0.314131	-0.253025	0.367914
[Glutaminase]	Nv	0.0302252	0.022998	0.0147175	0.0280191	0	0.0146757	0.0143154	0	0.015041	0.0389636	0.0155727	0	0.0715649	0.00640902	0.0144051	0.00458905	0.0101312	0.0186762	-0.27745	0.216531	-0.158537	0.642919	-0.714737	0.0183783	0.119934	0.76009	-0.224012	0.294423	0.131739	0.737147	-0.269716	0.223306	0.188451	0.763937	0.062848	0.559384	0.179644	0.646111	-0.508567	0.141088	-0.695725	0.096265	0.026485	0.535913	-0.0707186	0.803426
[Glutamine amidotransferase]	Nx	0.0906755	0.0643945	0.0615459	0.0140095	0.0869349	0.0293513	0.0286307	0.00809192	0.0112807	0.0194818	0.0467181	0.027142	0.0119275	0.0384541	0.0576203	0.0183562	0.0607872	0.0634992	-0.680115	0.0127118	-0.735566	0.0115732	-0.590492	0.0554312	-0.560326	0.123678	0.538142	0.92177	0.574861	0.112416	0.656829	0.983271	-0.674775	0.818537	-0.415453	0.147852	-0.571429	0.115017	-0.251973	0.310597	-0.542857	0.221872	-0.244808	0.19826	-0.134214	0.635845
Glutamine synthetase	Ny	0.317364	0.213882	0.322447	0.196133	0.372578	0.388905	0.329253	0.291309	0.293299	0.272745	0.256949	0.199041	0.119275	0.307633	0.331317	0.362535	0.349526	0.354848	0.298343	0.801301	0.0303953	0.929554	0.451008	0.874554	-0.00602933	0.98779	0.769331	0.990784	0.850315	0.00523538	0.669144	0.985489	-0.729487	0.190566	0.109855	0.603272	-0.238095	0.540615	0.358268	0.764047	0.142857	0.763052	-0.0456502	0.43824	-0.0880089	0.756616
Glycine cleavage system	Nz	0.211576	0.11729	0.238156	0.203138	0.136612	0.117405	0.178942	0.0647354	0.045123	0.175336	0.272522	0.0361893	0.155057	0.0640902	0.201671	0.0688358	0.0810496	0.0522934	-0.459069	0.0872821	-0.480245	0.139101	-0.424403	0.142049	0.49412	0.18335	-0.445532	0.128783	-0.203596	0.602054	-0.330653	0.172537	0	0.736988	-0.696566	0.0223407	-0.642857	0.0681549	-0.815023	0.0153135	-0.828571	0.0296778	-0.411703	0.0699546	-0.290429	0.29947
Glycine/D-amino acid oxidases	Oa	0.0302252	0.0528955	0.05887	0.0140095	0.0496771	0.0660405	0.0357884	0.00809192	0.101527	0.0779271	0.0311454	0.027142	0.19084	0.0961354	0.0288101	0.0458905	0.0354592	0.0261467	0.3085	0.809715	0.352585	0.291078	-0.154288	0.356024	0.331359	0.388645	-0.35119	0.192543	-0.167668	0.668527	-0.414561	0.113293	0.443771	0.846134	0.353038	0.808813	0.380952	0.317499	-0.209222	0.341824	-0.428571	0.348641	0.228063	0.784647	0.125413	0.658285
Histidine ammonia-lyase	Ob	0.0151126	0.0367968	0.0454904	0.0840572	0	0.0293513	0.415146	0.0647354	0.00752049	0	0.0389317	0.0542839	0.0477099	0.0192271	0.0576203	0.178973	0.101312	0.0672344	0.16068	0.67248	-0.207317	0.542685	0.382445	0.829839	-0.464578	0.214469	0.550145	0.927375	0.718576	0.0340171	0.66958	0.985564	-0.844989	0.118938	0.00863312	0.508177	-0.323359	0.400785	0.299173	0.723144	0.257143	0.583872	0.0120884	0.516406	0.121145	0.669269
Histidinol dehydrogenase	Oc	0.211576	0.211582	0.159216	0.182124	0.136612	0.190784	0.0286307	0.0728273	0.0376025	0.136372	0.132368	0.13571	0.023855	0.0833173	0.100835	0.0826029	0.146902	0.100852	-0.721738	0.00727643	-0.802435	0.00376651	-0.716547	0.0180095	0.104085	0.791159	0.179992	0.667053	0.0119763	0.975748	0.211097	0.722532	-0.0972649	0.818537	-0.537177	0.0786908	-0.619048	0.082109	-0.530387	0.128705	-0.542857	0.221872	-0.502193	0.0319533	-0.528053	0.0488391
Histidinol phosphatase	Od	0	0.00919921	0.00802772	0	0	0.00733783	0	0.0323677	0.00376025	0	0.023359	0.00904732	0.0357824	0.00640902	0.0576203	0.0091781	0.0151968	0.00747049	0.0766604	0.583892	-0.0843019	0.806044	0.238404	0.717859	0.0664065	0.866021	-0.268092	0.257355	-0.203596	0.602054	0.0116348	0.512803	-0.376901	0.710308	0.021689	0.520538	-0.0761019	0.846642	0.239231	0.680157	0.212512	0.652196	0.358057	0.897356	0.567325	0.0323232
Homoserine dehydrogenase	Oe	0.0755629	0.147187	0.151189	0.0910619	0.186289	0.117405	0.157469	0.113287	0.14665	0.116891	0.194659	0.0995205	0.131202	0.102544	0.259291	0.123904	0.106378	0.164351	0.258728	0.766913	0.0303953	0.929554	0.30046	0.768742	0.322722	0.401759	-0.0617562	0.441643	0.143715	0.714061	0.010895	0.511989	-0.0790277	0.190566	0.0175852	0.516654	-0.190476	0.626054	0.0824626	0.563003	-0.0285714	0.952105	0.152314	0.699094	0.0572058	0.840471
Homoserine kinase	Of	0.0151126	0.045996	0.0254211	0.00700476	0.0372578	0.0220135	0.0143154	0	0.00376025	0.0194818	0.023359	0	0.0357824	0.012818	0.0144051	0	0	0.00373525	-0.458914	0.0873658	-0.522799	0.103068	-0.404021	0.155419	0.486692	0.190913	-0.589378	0.0558716	-0.404977	0.285673	-0.484428	0.0741841	0.418479	0.158585	-0.260153	0.263907	-0.5	0.177489	-0.176013	0.366439	-0.542857	0.221872	-0.246334	0.196737	-0.291714	0.297265
Homoserine trans-succinylase	Og	0.196464	0.241479	0.2221	0.140095	0.298063	0.256824	0.0572615	0.0809192	0.0940062	0.175336	0.0934361	0.162852	0.023855	0.102544	0.144051	0.100959	0.212755	0.145675	-0.396577	0.124887	-0.492403	0.128089	-0.322601	0.214015	-0.237547	0.541572	0.536266	0.920873	0.419169	0.267706	0.395739	0.874558	-0.273557	0.0948851	-0.317279	0.218113	-0.428571	0.25615	-0.251979	0.310592	-0.485714	0.281917	-0.454273	0.0495543	-0.376238	0.173875
Imidazoleglycerol-phosphate dehydratase	Oh	0.0302252	0.103491	0.0829531	0.0770524	0.0248385	0.0660405	0.0501038	0.0890112	0.0676844	0.0779271	0.101222	0.0452366	0.0357824	0.0704993	0.0864304	0.0642467	0.106378	0.0821754	-0.075004	0.417901	0.00607906	0.985896	-0.169551	0.342274	-0.102664	0.793957	0.459344	0.879552	0.347312	0.364979	0.409394	0.883439	-0.328269	0.234482	-0.193399	0.321071	0.0952381	0.80862	-0.394943	0.211464	0.0285714	0.952105	-0.073892	0.400583	0.00440044	0.987653
Imidazoleglycerol-phosphate synthase	Oi	0.151126	0.137988	0.181962	0.0700476	0.111773	0.132081	0.0644192	0.0971031	0.0977664	0.0779271	0.109009	0.144757	0.0715649	0.0769083	0.172861	0.0826029	0.167165	0.141939	-0.665547	0.0151367	-0.64438	0.035368	-0.614107	0.0465526	0.461179	0.218228	0.367827	0.819518	0.263478	0.497095	0.469868	0.918449	-0.334348	0.0676034	-0.601024	0.0513631	-0.380952	0.317499	-0.582651	0.100806	-0.485714	0.281917	-0.272607	0.1715	-0.0836084	0.768459
Imidazolonepropionase	Oj	0.105788	0.105791	0.0883049	0.182124	0.0372578	0.0807162	0.543984	0.121379	0.0564037	0.0974089	0.0856498	0.00904732	0.0477099	0.0833173	0.115241	0.178973	0.121574	0.100852	0.133482	0.644397	-0.121581	0.7228	0.31453	0.779758	-0.897695	0.00167916	0.660449	0.968336	0.730552	0.0299362	0.630821	0.977853	-0.662617	0.301546	0.0451605	0.542722	0.0238095	0.951804	0.285991	0.713808	0.257143	0.583872	-0.0928076	0.375776	-0.0550055	0.846535
Indole-3-glycerol phosphate synthase	Ok	0.0604504	0.034497	0.0561941	0.0210143	0.0620964	0.00733783	0.0214731	0.0485515	0.0789652	0	0.0934361	0.00904732	0.0119275	0.0576812	0.0864304	0.178973	0.075984	0.0896459	-0.201819	0.28646	-0.206688	0.543935	-0.336961	0.203115	-0.453317	0.227063	0.511946	0.908768	0.407193	0.282826	0.52906	0.945849	-0.44985	0.0676034	-0.114189	0.392718	-0.166667	0.670412	-0.259317	0.305292	-0.2	0.671762	0.372239	0.906781	0.358636	0.196101
Indolepyruvate ferredoxin oxidoreductas	Ol	0.120901	0.105791	0.0628838	0.280191	0.0993542	0.0807162	0.0429461	0.0323677	0.135369	0.116891	0.116795	0.199041	0.0119275	0.0320451	0.100835	0.0137672	0.0557216	0.104587	-0.136268	0.352696	-0.12766	0.70946	-0.251712	0.270936	0.0663278	0.866178	-0.286651	0.242268	-0.275454	0.477095	-0.400302	0.122435	0.583589	0.486347	-0.185873	0.327723	0.0238095	0.951804	-0.362358	0.233186	-0.657143	0.123037	-0.300608	0.146669	-0.308031	0.270137
Ketol-acid reductoisomerase	Om	0.196464	0.264477	0.17661	0.266181	0.384998	0.234811	0.379357	0.16993	0.0488832	0.292227	0.342599	0.60617	0.0954198	0.147408	0.0288101	0.114726	0.20769	0.216644	0.0424587	0.546647	-0.0303953	0.929554	0.377893	0.826653	0.351723	0.358563	-0.364663	0.182751	-0.275454	0.477095	-0.22641	0.262865	0.121581	0.140461	-0.0101746	0.490363	-0.166667	0.670412	0.409053	0.797752	-0.142857	0.763052	-0.166177	0.284331	-0.448845	0.100237
L-aminopeptidase/D-esterase	On	0.0302252	0.110391	0.0896429	0.0700476	0.0993542	0.088054	0.00715768	0.0323677	0.14665	0.0389636	0.0311454	0.0904732	0.0834924	0.0320451	0.0144051	0.169795	0.050656	0.175557	-0.0340635	0.462553	-0.0972649	0.776842	-0.259332	0.264588	0.152186	0.697857	0.48541	0.894539	0.38324	0.314392	0.328637	0.825883	-0.206688	0.901778	-0.0902101	0.414986	-0.238095	0.540615	-0.476555	0.159968	-0.657143	0.123037	0.0247902	0.53362	-0.116612	0.681009
Leucyl aminopeptidase	Oo	0.196464	0.142588	0.156541	0.1471	0.0993542	0.146757	0.0715768	0.145655	0.0225615	0.136372	0.147941	0.0904732	0.0596374	0.0576812	0.273696	0.0321234	0.0607872	0.0634992	-0.633795	0.0214751	-0.64438	0.035368	-0.651494	0.0342817	0.35012	0.360888	-0.2744	0.252191	-0.275454	0.477095	-0.158643	0.3296	0.00607906	0.0545673	-0.537271	0.0786458	-0.666667	0.0557918	-0.537994	0.124486	-0.714286	0.0845832	-0.240303	0.202788	-0.354236	0.201938
Methionine synthase	Op	0.151126	0.151787	0.17661	0.133091	0.223547	0.286176	0.0715768	0.129471	0.116568	0.175336	0.218018	0.0723785	0.119275	0.153817	0.100835	0.091781	0.131706	0.276408	0.0133076	0.514643	-0.267478	0.429129	0.104269	0.598095	-0.0474968	0.903995	0.318689	0.782975	0.28743	0.457454	0.273356	0.779894	-0.12766	0.509529	-0.113994	0.392899	-0.428571	0.25615	-0.0203436	0.484429	-0.428571	0.348641	-0.320211	0.130593	-0.451045	0.0984313
Na+/alanine symporter	Oq	0.256914	0.243779	0.270267	0.231157	0.372578	0.249486	0.150311	0.186114	0.214334	0.155854	0.218018	0.23523	0.250477	0.307633	0.273696	0.702125	0.273542	0.197968	-0.337748	0.167031	-0.674775	0.0253353	-0.166126	0.345348	0.608908	0.0885495	0.230817	0.711405	0.155691	0.691183	0.35278	0.844339	-0.44985	0.109031	-0.408092	0.152704	-0.714286	0.0355614	-0.244584	0.315952	-0.657143	0.123037	0.314968	0.865214	0.30143	0.280919
Na+/glutamate symporter	Or	0.0453378	0.0137988	0.029435	0.0140095	0	0	0.0286307	0.0728273	0.0112807	0.0389636	0.023359	0	0.107347	0	0	0.0091781	0.0202624	0.014941	-0.0252239	0.472257	0.0426829	0.901181	-0.0296617	0.471919	0.383341	0.314256	-0.231504	0.288009	-0.012272	0.97515	-0.212172	0.276433	0.166161	0.113792	0.109487	0.602932	0.299407	0.438182	0.124156	0.594628	0.231908	0.622209	-0.024609	0.466626	-0.177768	0.529518
N-acetylglutamate synthase	Os	0.136013	0.124189	0.0976706	0.1471	0.0869349	0.117405	0.0858922	0.283217	0.0714447	0.0389636	0.109009	0.13571	0.0119275	0.0320451	0.0144051	0.0734248	0.106378	0.108322	-0.14199	0.346747	-0.534957	0.0940365	0.180715	0.667697	-0.115596	0.768564	0.182455	0.669244	-0.179644	0.646111	0.237871	0.747861	-0.0607906	0.761097	-0.123873	0.383789	-0.52381	0.154878	0.281343	0.710499	0.142857	0.763052	-0.376432	0.0905419	-0.583059	0.0270609
O-acetylhomoserine sulfhydrylase	Ot	0.453378	0.434663	0.389345	0.273186	0.384998	0.410919	0.350727	0.364137	0.364744	0.253263	0.116795	0.50665	0.14313	0.358905	0.446557	0.445138	0.405248	0.373525	-0.601986	0.0293954	-0.717329	0.0149196	-0.519459	0.0873964	0.329224	0.391868	0.398257	0.840701	0.179644	0.646111	0.395131	0.874154	-0.376901	0.463657	-0.178357	0.334403	-0.452381	0.228128	0.176839	0.634176	-0.142857	0.763052	0.00838617	0.511383	0.0968097	0.733089
Oligoendopeptidase F	Ou	0.166238	0.144888	0.208721	0.154105	0.0372578	0.154095	0.100208	0.0890112	0.015041	0.0974089	0.101222	0.0452366	0.131202	0.0961354	0.115241	0.0826029	0.116509	0.0709697	-0.68128	0.0125301	-0.70517	0.017503	-0.605005	0.0498708	0.0129741	0.973728	0.000673962	0.500638	0	1	0.244906	0.754357	-0.25532	0.319813	-0.77829	0.00807877	-0.666667	0.0557918	-0.764397	0.0277166	-0.657143	0.123037	-0.573909	0.0146364	-0.29703	0.288253
[Ornithine carbamoyltransferase]	Ov	0.619616	0.211582	0.246183	0.259176	0.397417	0.352216	0.393673	0.42078	0.225615	0.584454	0.241377	0.199041	1.18082	0.294815	0.230481	0.394658	0.238083	0.253997	0.0795806	0.587049	0.218846	0.520002	0.0114936	0.510886	0.363914	0.341128	-0.27285	0.253456	0.155691	0.691183	-0.237654	0.252339	-0.139818	0.190566	0.551262	0.927885	0.428571	0.25615	0.932329	0.998949	0.828571	0.0296778	0.196729	0.750808	-0.0264027	0.926014
Ornithine/acetylornithine aminotransferase	Ox	0.196464	0.174785	0.12443	0.140095	0.17387	0.190784	0.100208	0.267034	0.0564037	0.155854	0.116795	0.108568	0.107347	0.102544	0.172861	0.0504796	0.0962464	0.115793	-0.200583	0.287666	-0.273557	0.41835	0.0731977	0.569102	0.457151	0.222731	-0.227356	0.291555	-0.28743	0.457454	-0.123183	0.366403	0.115502	0.957831	0.0211587	0.520036	0	1	0.457502	0.828421	0.428571	0.348641	-0.279528	0.165161	-0.426843	0.119618
Peptidase E	Oy	0.0302252	0.0275976	0.0561941	0.0140095	0.0496771	0.0587027	0.00715768	0.00809192	0.030082	0.0779271	0.116795	0	0.0119275	0.012818	0.0432152	0.0780139	0.025328	0.0373525	0.140426	0.65163	0.0668696	0.84567	-0.116398	0.390678	0.352415	0.357561	-0.0166559	0.484226	0.227549	0.559128	-0.0821646	0.410161	-0.0243162	0.463657	0.0171676	0.516258	0.047619	0.903748	-0.358986	0.235467	-0.542857	0.221872	0.103133	0.637589	0.0484049	0.864778
Peptidylarginine deiminase	Oz	0.0302252	0.0298974	0.0441525	0.0420286	0.0745156	0.0660405	0.0357884	0.0161838	0.015041	0	0.0700771	0.0904732	0.0357824	0.0256361	0.100835	0	0.025328	0.123263	-0.139083	0.349766	-0.474166	0.144827	0.325909	0.788515	-0.160094	0.682828	-0.0237106	0.477549	-0.0598813	0.8791	0.224819	0.735632	-0.329268	0.520002	-0.45069	0.125639	-0.809524	0.0107296	-0.0262393	0.479919	-0.542857	0.221872	-0.0796532	0.392987	-0.165198	0.559342
Phosphoribosyl-AMP cyclohydrolase	Pa	0.105788	0.0321972	0.0401386	0.0350238	0.0248385	0.044027	0.0572615	0.0890112	0.0789652	0.0389636	0.0311454	0.0814259	0.0119275	0.0448632	0.0288101	0.105548	0.116509	0.0522934	-0.0675503	0.425984	0.200609	0.556071	-0.13811	0.370736	0.321798	0.403174	0.551541	0.928012	0.443122	0.238813	0.453616	0.909738	-0.267478	0.309051	0.421349	0.855983	0.47619	0.201905	0.439666	0.817314	0.771429	0.0534894	0.254949	0.811741	0.116612	0.681009
Phosphoribosylanthranilate isomerase	Pb	0.0755629	0.0390966	0.0668977	0.0560381	0.0372578	0.0513648	0.0429461	0.00809192	0.0827254	0.0194818	0.0545044	0.0180946	0.0954198	0.0704993	0.0864304	0.0734248	0.0861152	0.108322	-0.341771	0.163949	-0.328269	0.327621	-0.572286	0.062874	0.272874	0.481374	0.635072	0.960597	0.682647	0.048353	0.592845	0.968019	-0.601826	0.581836	-0.337128	0.20299	-0.380952	0.317499	-0.742936	0.0341067	-0.828571	0.0296778	0.179931	0.731735	0.418042	0.128063
Phosphoribosyl-ATP pyrophosphohydrolase	Pc	0.0604504	0.0689941	0.0883049	0.0770524	0.0869349	0.0513648	0.0429461	0.0647354	0.0413627	0.0389636	0.0622907	0.153804	0.0715649	0.0384541	0.0864304	0.0413015	0.0911808	0.0373525	-0.492012	0.0705098	-0.686933	0.021955	-0.236285	0.283939	0.225776	0.562264	-0.385513	0.168029	-0.38324	0.314392	-0.124742	0.364764	0.115502	0.710308	-0.798388	0.00586981	-0.904762	0.00135537	-0.667651	0.0615178	-0.771429	0.0534894	-0.201049	0.24439	-0.360836	0.193225
Phosphoribosylformimino-5-aminoimidazole carboxamide ribonucleotide (ProFAR) isomerase	Pd	0.166238	0.0689941	0.0802772	0.0140095	0.0993542	0.0807162	0.0572615	0.0242758	0.120328	0.0194818	0.0545044	0.0542839	0	0.0256361	0.0576203	0.114726	0.131706	0.00373525	-0.392885	0.127342	-0.279637	0.407707	-0.503973	0.0953968	0.143428	0.714612	0.366969	0.818904	0.251502	0.517442	0.199088	0.710874	-0.0364743	0.234482	0.0455849	0.543123	0	1	-0.0341411	0.473875	-0.142857	0.763052	0.0129992	0.517642	-0.0616062	0.828368
Phosphoserine aminotransferase	Pe	0.211576	0.216181	0.0936568	0.00700476	0.161451	0.0953918	0.0715768	0.194206	0.101527	0.116891	0.1713	0.144757	0.0954198	0.160226	0.0576203	0.0963701	0.075984	0.108322	-0.416334	0.112184	-0.231004	0.496538	-0.410276	0.151257	-0.205699	0.59824	-0.548207	0.0735152	-0.503003	0.174538	-0.442861	0.0963091	0.419455	0.33867	0.384077	0.830975	0.5	0.177489	0.454291	0.826438	0.485714	0.281917	0.263407	0.819873	0.184819	0.513121
Phosphoserine phosphatase	Pf	0.0151126	0.0045996	0.00668977	0.00700476	0.0124193	0.0146757	0	0.0161838	0.015041	0.0194818	0	0	0.0357824	0.012818	0	0.0091781	0.0101312	0.00747049	0.352897	0.844425	0.492403	0.128089	0.10146	0.595487	0.0160187	0.967566	-0.0526895	0.450178	0.24544	0.527868	-0.191145	0.296932	0.276935	0.653868	0.531781	0.918709	0.738095	0.0275363	0.285177	0.713229	0.428571	0.348641	0.100908	0.63472	-0.00444961	0.987515
Predicted branched-chain amino acid permease	Pg	0.120901	0.195483	0.198017	0.133091	0.198708	0.183446	0.0787345	0.161838	0.413627	0.0974089	0.218018	0.0452366	0.119275	0.147408	0.201671	0.307466	0.217821	0.216644	0.176529	0.688517	-0.115502	0.736212	-0.141035	0.368066	0.0532491	0.892421	0.613848	0.953355	0.431145	0.253034	0.18939	0.701333	-0.145897	0.788602	0.155111	0.644721	-0.190476	0.626054	-0.329335	0.255774	-0.428571	0.348641	0.144442	0.68952	0.140814	0.619212
Predicted homoserine dehydrogenase	Ph	0.0151126	0.0045996	0.00133795	0	0	0.0220135	0.0143154	0	0.0188012	0	0	0	0.023855	0.012818	0	0	0.0101312	0.00747049	0.0698804	0.576546	-0.112898	0.741979	0.0247127	0.523399	0.0983598	0.802449	-0.00649184	0.493851	0.178638	0.647985	-0.0794041	0.413142	0.00648476	0.720039	0.351246	0.807498	0.038051	0.923034	0.404772	0.794969	0.0910765	0.847944	0.1128	0.649975	-0.102337	0.718427
Predicted ornithine cyclodeaminas	Pi	0.0151126	0.0321972	0.0388007	0.0420286	0.0496771	0.0660405	0.00715768	0.0242758	0.0676844	0	0.0545044	0.0452366	0.0954198	0.0640902	0.129646	0.00458905	0.0050656	0.0485582	0.122696	0.633084	-0.0547115	0.873509	0.219483	0.701678	0.317935	0.409117	-0.468095	0.115306	-0.311383	0.419289	-0.261133	0.230931	0.0911858	0.159736	-0.156282	0.35422	-0.238095	0.540615	-0.179221	0.36405	-0.371429	0.421598	0.18915	0.742279	0.235424	0.402941
Predicted Zn peptidase	Pj	0	0.0045996	0.00668977	0.0140095	0.0124193	0.0220135	0	0	0.00376025	0	0.00778634	0	0	0.012818	0.0288101	0	0	0.00747049	0.0616682	0.567621	-0.316741	0.345774	0.288176	0.758958	0.502223	0.175301	-0.0699271	0.433966	-0.0318996	0.935453	0.0590961	0.56482	-0.103756	0.0421587	-0.342515	0.198961	-0.658733	0.0597389	-0.116885	0.410869	-0.463817	0.306719	-0.0879056	0.382167	-0.1729	0.540981
Prephenate dehydrogenase	Pk	0.0151126	0.0045996	0.00802772	0.00700476	0	0.00733783	0.0143154	0.00809192	0.00376025	0	0	0	0.0119275	0.00640902	0	0.00458905	0	0.00373525	-0.391775	0.128086	-0.341463	0.307495	-0.165671	0.345756	0.448323	0.232777	-0.132426	0.375935	0.0893189	0.820346	-0.0384933	0.457696	-0.0972714	0.920106	-0.292104	0.237897	-0.203596	0.602054	0.0754621	0.557672	0.542857	0.221872	-0.306581	0.141655	-0.308282	0.269732
Proline racemase	Pl	0.0302252	0.0252978	0.0428145	0.0210143	0.0496771	0	0.0357884	0.0161838	0.00376025	0	0.023359	0.027142	0	0.0256361	0.0288101	0.110137	0	0.00373525	-0.438406	0.0988803	-0.573171	0.0691083	-0.164144	0.347129	-0.250788	0.518665	0.0385104	0.536444	-0.120482	0.759022	0.191949	0.703861	-0.10462	0.984815	-0.572358	0.0628436	-0.670671	0.0538643	-0.317477	0.264014	-0.485714	0.281917	0.127936	0.669093	0.0375693	0.894864
[Uncharacterized protein involved in cysteine biosynthesis]	Pm	0	0	0.00267591	0	0	0	0	0	0	0	0.0155727	0	0.0119275	0	0	0	0	0.00747049	-0.277483	0.216503	-0.291013	0.38816	-0.226091	0.292638	-0.0389248	0.921271	-0.340224	0.20067	-0.288131	0.456316	-0.12543	0.36404	-0.0523556	0.357447	-0.781071	0.00774536	-0.57735	0.110552	-0.842369	0.0102109	-0.654654	0.12488	0.116954	0.655256	0.00918458	0.974233
Phosphatidylserine decarboxylase	Pn	0	0.005	0.0014	0.0084	0	0.0123	0.008	0	0.0093	0.0116	0.0102	0.0194	0.0733	0.0065	0.0155	0.0023	0.0025	0.0036	0.477393	0.922308	0.467712	0.151068	0.279073	0.751612	0.0603867	0.878086	-0.506108	0.0942725	-0.718576	0.0340171	-0.372146	0.141616	0.547115	0.496246	0.40366	0.84434	0.347312	0.364979	0.144989	0.610332	-0.173931	0.713041	0.265545	0.821899	0.387665	0.160392
Ethanolamine ammonia lyas	Po	0.181	0.1052	0.1787	0.2381	0.1137	0.1757	0.3422	0.1776	0.0225	0.1165	0.2585	0.1691	0.1657	0.211	0.158	0.1146	0.1113	0.0858	-0.0628861	0.431054	-0.224925	0.50821	0.383202	0.830366	0.0878806	0.8232	-0.835311	0.0029287	-0.910196	0.00113679	-0.250119	0.240875	0.224925	0.140461	-0.336043	0.203805	-0.452381	0.228128	0.124378	0.594796	-0.0285714	0.952105	-0.229919	0.213423	-0.253025	0.367914
Ethanolamine utilization protein	Pp	0.3016	0.1281	0.136	0.1751	0.1705	0.1245	0.1783	0.3391	0.2849	0.4076	0.2224	0.1939	0.1894	0.1407	0.2728	0.3712	0.2377	0.1417	0.368696	0.855933	0.541036	0.0897242	0.0414835	0.539252	-0.247436	0.524426	0.154873	0.644506	0.131739	0.737147	-0.185388	0.302635	0.328269	0.234482	0.659039	0.967932	0.809524	0.0107296	0.435498	0.814687	0.6	0.168838	0.488576	0.963586	0.519252	0.0532757
Propanediol dehydratas	Pq	0.2111	0.0457	0.0307	0.091	0.1364	0.0293	0.107	0.1211	0.3749	0.0582	0.0601	0.1193	0.0118	0.1535	0.0431	0.2108	0.1264	0.2126	0.205831	0.717441	0.188451	0.580668	-0.100947	0.40499	-0.66426	0.0569712	0.648039	0.964676	0.634742	0.0727292	0.131457	0.64228	-0.170214	0.929768	0.474557	0.888419	0.333333	0.385677	0.54888	0.881461	0.371429	0.421598	0.276157	0.831769	0.176018	0.533627
Propanediol utilization protein	Pr	0.1056	0.0525931	0.068	0.049	0.0341	0.0659	0.1426	0.1857	0.1087	0.0776	0.1262	0.0448	0.0947	0.0384	0.3016	0.1467	0.1669	0.0858	0.292439	0.796333	0.480245	0.139101	0.322421	0.785846	0.467801	0.210939	0.230796	0.711387	0.323359	0.400785	0.283216	0.788459	-0.328269	0.736988	0.384095	0.830987	0.619048	0.082109	0.482415	0.843549	0.6	0.168838	0.379874	0.911619	0.382839	0.165997
Methylmalonyl-CoA mutas	Ps	0.0603	0.0503	0.076	0.07	0.0568	0.022	0.1569	0.4118	0.0112	0.3688	0.1803	0.0348	0.0473	0.1023	0.0431	0.1329	0.4603	0.0634	0.412701	0.885536	0.261399	0.44004	0.436118	0.865382	0.546005	0.135416	0.477949	0.89035	0.311383	0.419289	0.274185	0.78062	-0.297874	0.65786	0.358987	0.81315	0.214286	0.582752	0.400042	0.791881	0.428571	0.348641	0.0768247	0.603288	0.0352035	0.901452
Cobalamin	Pt	0.1357	0.1372	0.1587	0.077	0.2046	0.0806	0.0357	0.113	0.1837	0.0388	0.1743	0.0995	0.0947	0.1918	0.1005	0.11	0.1113	0.1119	-0.255671	0.23584	-0.303953	0.366522	-0.329764	0.20855	0.0204637	0.958571	-0.263194	0.261391	0.203596	0.602054	-0.117384	0.372521	-0.109423	0.87389	-0.193858	0.320666	-0.238095	0.540615	-0.28966	0.283587	-0.314286	0.50023	-0.0231296	0.468628	0.0924093	0.744826
Glutamate decarboxylase	Pu	0	0.016	0.0107	0.007	0.0227	0	0.0285	0.0161	0.0225	0.0388	0.006	0.005	0.1302	0	0.0144	0.0092	0	0.0112	0.576826	0.963139	0.661585	0.0294014	0.401248	0.84272	0.297753	0.44082	-0.314434	0.220315	0.0481928	0.902593	-0.313824	0.185944	0.371951	0.117655	0.588877	0.94393	0.595238	0.0977128	0.367234	0.770102	0.371429	0.421598	0.164057	0.713159	-0.0748899	0.792067
Gamma-aminobutyrate permease and related permeases	Pv	0.0151	0.0137	0.02	0.021	0.0455	0.0439	0.0357	0.0404	0.075	0.1359	0.0301	0	0.4498	0.0064	0.0574	0.0458	0.0101	0.0149	0.711308	0.991556	0.887542	0.000414901	0.91547	0.999737	0.218057	0.575996	-0.320348	0.215747	0.0718576	0.855117	-0.316616	0.183686	0.358664	8.80557e-05	0.715011	0.981678	0.785714	0.0152192	0.868878	0.993668	0.485714	0.281917	0.225394	0.781857	0.266227	0.342817
Serine dehydratase	Px	0.0151	0.0343	0.0707	0.014	0.0341	0.0806	0.0357	0.0807	0.045	0.097	0.1443	0.0497	0.142	0.1727	0.0431	0.0642	0.1264	0.0336	0.5079	0.936828	0.674775	0.0253353	0.439945	0.867769	-0.144344	0.712855	-0.339875	0.200931	-0.479051	0.198877	-0.165613	0.322501	0.182372	0.818537	0.244301	0.722843	0.571429	0.115017	0.0846917	0.564699	0.542857	0.221872	0.360796	0.899221	0.409241	0.136915
Tryptophanase	Py	0.0151	0.0183	0.0067	0.07	0.0114	0.0439	0.0642	0.0565	0	0.0776	0.0361	0.0398	0.0237	0	0	0.0046	0.0303	0.0373	0.412473	0.885392	0.303953	0.366522	0.582888	0.941524	0.101008	0.797223	-0.0214764	0.479663	-0.156627	0.689406	-0.139214	0.34963	0.0923116	0.90057	0.225263	0.706651	0.238095	0.540615	0.420608	0.805207	0.371429	0.421598	-0.24478	0.198288	-0.450831	0.098606
Glycerol dehydrogenase	Pz	0.0302	0.0915	0.124	0.07	0.0568	0.1025	0.0428	0.0646	0.1425	0.2523	0.1443	0.0398	0.1302	0.0959	0.0718	0.1008	0.0658	0.1492	0.406596	0.881648	0.437692	0.18231	-0.084131	0.420662	-0.0865412	0.82586	0.0738871	0.569748	0.167668	0.668527	-0.295561	0.201033	0.25532	0.372007	0.307316	0.774136	0.333333	0.385677	-0.694089	0.0510408	-0.6	0.168838	0.120162	0.659317	0.156216	0.581097
Dihydroxyacetone kinas	Qa	0.0603	0.048	0.1067	0.1051	0.1592	0.2856	0.0642	0.1534	0.1162	0.0194	0.2645	0.2138	0.438	0.1023	0.1436	0.33	0.086	0.3543	0.292833	0.796666	0.158055	0.643939	0.601068	0.948654	0.642843	0.0681625	-0.0952734	0.410267	-0.0598813	0.8791	0.196442	0.708282	-0.291795	0.736988	-0.0881712	0.416888	-0.238095	0.540615	0.308271	0.729545	0.0857143	0.856823	0.340866	0.885166	0.312431	0.263093
Glycerol kinase	Qb	0.3167	0.343	0.3267	0.2661	0.5002	0.4906	0.221	0.2826	0.3374	0.2523	0.3667	0.3232	0.438	0.5372	0.2298	0.2796	0.2731	0.3132	-0.00346264	0.496189	-0.328269	0.327621	0.142783	0.633527	-0.705192	0.0389822	-0.451337	0.125247	-0.562884	0.121649	-0.262979	0.229282	0.261399	0.319813	-0.0396421	0.462487	-0.285714	0.460246	0.143058	0.608879	-0.257143	0.583872	0.0225724	0.530617	-0.0440044	0.876977
Glycerol-3-phosphate dehydrogenas	Qc	0.1206	0.1441	0.1547	0.1681	0.2501	0.1318	0.0499	0.0565	0.0975	0.2717	0.1924	0.2138	0.3788	0.1279	0.0718	0.1237	0.1012	0.1715	0.0545052	0.559814	-0.115502	0.736212	-0.162048	0.349016	0.367271	0.336404	-0.49238	0.101622	-0.610789	0.0873315	-0.398716	0.123476	0.291795	0.283874	-0.0361462	0.46579	-0.142857	0.715709	-0.358423	0.235848	-0.714286	0.0845832	0.0369229	0.550012	-0.0616062	0.828368
Glyceraldehyde-3-phosphate dehydrogenase	Qd	0.6485	0.9673	0.1213	2.4303	0.3297	0.3149	0.7986	0.2907	0.0525	0.757	0.4869	0.542	2.6634	0.5755	0.1436	0.275	0.4198	0.4288	-0.221395	0.267614	-0.316111	0.34678	-0.143104	0.36618	-0.488306	0.189255	-0.375544	0.175001	-0.562884	0.121649	-0.225496	0.263728	0.19453	0.000231184	-0.24915	0.273081	-0.119048	0.76182	-0.185286	0.359538	0.0285714	0.952105	-0.11539	0.34673	0.00440044	0.987653
Acyl-CoA dehydrogenas	Qe	1.7644	1.324	0.184	2.8295	0.5684	0.8934	1.6399	2.5111	0.09	1.2034	0.9317	2.4814	0.7931	0.9208	1.1344	0.055	0.7941	0.5146	-0.126996	0.362395	-0.200609	0.556071	0.0959776	0.590389	-0.620312	0.0813267	-0.574088	0.0621141	-0.646718	0.0660437	-0.344921	0.161555	0.340427	0.204596	-0.0175643	0.483366	0	1	0.285318	0.713329	0.428571	0.348641	-0.161787	0.28954	-0.147415	0.602755
Enoyl-CoA hydratase	Qf	0.0603	0.1098	0.0533	0.084	0.0796	0.1391	0.2139	0.3714	0.1387	0.0582	0.1082	0.2238	0.1184	0.2302	0.0718	0.0733	0.0961	0.1417	0.380486	0.864221	0.340427	0.309051	0.582451	0.941346	-0.649609	0.06449	-0.367269	0.180881	-0.299407	0.438182	-0.178805	0.309203	0.00607906	0.791129	0.332883	0.793813	0.333333	0.385677	0.662187	0.936208	0.942857	0.00319278	0.130873	0.67276	0.079208	0.780352
Butyrate kinase	Qg	0.1206	0.1235	0.1053	0.1471	0.1705	0.1977	0.0784	0.105	0.045	0.1747	0.0361	0.2486	0.071	0.0384	0.0144	0.0046	0.0152	0.0186	0.0133296	0.514668	-0.109423	0.749692	0.176937	0.664332	0.159351	0.684235	-0.563311	0.0667344	-0.682647	0.048353	-0.561262	0.0420365	0.729487	0.283874	-0.0581654	0.445021	-0.166667	0.670412	0.107828	0.582271	-0.371429	0.421598	-0.397529	0.0778156	-0.633664	0.0144525
Butyryl CoA dehydrogenase	Qh	1.6537	1.7093	0.2808	3.5729	0.6795	1.216	1.6869	1.8929	0.1532	1.4206	2.8647	0.9358	1.058	0.989	0.5876	0.0669	0.6696	1.0191	-0.181033	0.306974	-0.200609	0.556071	0.00126896	0.501202	0.936358	0.000405205	-0.500517	0.0972317	-0.431145	0.253034	-0.323584	0.178109	0.231004	0.140461	-0.121569	0.38591	0	1	0.105094	0.580198	0.428571	0.348641	-0.255996	0.187243	-0.290429	0.29947
glutaconate CoA transferas	Qi	0.0827	0.0112	0.0085	0.059	0.0315	0.0205	0.1472	0.1753	0.0112	0.0349	0.0432	0.0907	0.1152	0.1146	0.1237	0	0.0178	0.0379	0.193067	0.704964	0.228659	0.501027	0.448945	0.873302	0.683672	0.0478989	-0.611222	0.0475903	-0.467074	0.211732	-0.279013	0.215173	-0.0121581	0.266804	0.211281	0.694578	0.285714	0.460246	0.597376	0.906569	0.771429	0.0534894	0.199148	0.753502	0.187019	0.508053
Acetyl-CoA acetyltransferase	Qj	0.6334	0.6357	0.112	1.1906	0.3524	0.4687	0.4207	0.7913	0.0862	0.6211	0.4268	0.9199	0.1302	0.4476	0.2585	0.1833	0.2984	0.3244	-0.168189	0.31989	-0.243162	0.473559	-0.024372	0.476923	0.0175131	0.964541	-0.420324	0.144681	-0.359288	0.347693	-0.285082	0.209937	0.109423	0.533183	-0.0516385	0.451169	0.047619	0.903748	0.145294	0.610561	0.371429	0.421598	-0.212833	0.231507	-0.158416	0.575735
Pyruvate dehydrogenas	Qk	0	0.0023	0.0027	0	0.0114	0.0146	0.0143	0.0161	0.0075	0.1359	0.012	0	0.1184	0	0.0287	0.0229	0.0101	0.0075	0.468357	0.917661	0.807927	0.00337616	0.859431	0.998323	-0.349873	0.361247	-0.266836	0.258388	0.0180723	0.96341	-0.341301	0.164308	0.0825692	0.406219	0.49457	0.899569	0.714286	0.0355614	0.889904	0.996016	0.885714	0.012989	0.288852	0.843171	0.371273	0.179964
Pyruvate oxidase	Ql	0	0	0.0021	0	0	0	0	0	0	0	0	0.0032	0.0943	0	0	0	0	0	-0.277483	0.216503	-0.291013	0.38816	-0.226091	0.292638	-0.370828	0.331436	-0.343507	0.198222	-0.540981	0.139686	-0.206726	0.281691	0.203894	0.949547	-0.781071	0.00774536	-0.57735	0.110552	-0.842369	0.0102109	-0.654654	0.12488	0.155633	0.703096	0.0183692	0.948491
Acetyl-CoA hydrolase	Qm	0.0754	0.112	0.0747	0.4552	0.1251	0.227	0.1996	0.2422	0.0412	0.2911	0.1262	0.0845	0.0237	0.0767	0.0144	0.0229	0.2327	0.2685	0.289806	0.794099	0.316111	0.34678	0.438094	0.866617	0.713083	0.0360021	0.63031	0.959033	0.227549	0.559128	0.333461	0.829652	0.0364743	0.559402	-0.0566924	0.446408	0.0952381	0.80862	0.080026	0.561148	0.371429	0.421598	-0.478082	0.0401379	-0.59186	0.0244183
Acetate kinase	Qn	0.4072	0.4962	0.3533	0.3852	0.216	0.4979	0.6275	0.5813	0.2849	0.3688	0.4328	0.4923	0.2486	0.4668	0.3303	0.3575	0.3389	0.6116	-0.0420214	0.453832	-0.0121581	0.971796	0.214049	0.696979	0.551588	0.130764	0.206036	0.690011	0.0479051	0.903173	0.331413	0.828058	-0.212767	0.0748504	0.114381	0.607459	0.142857	0.715709	0.481292	0.842877	0.771429	0.0534894	-0.0371953	0.449621	-0.09901	0.727242
Lactate dehydrogenase	Qo	0.21113	0.176072	0.216006	0.140056	0.1364	0.1318	0.635	0.1292	0.2849	0.1747	0.16831	0.259	0.473866	0.1663	0.272832	0.1512	0.177	0.1891	0.173568	0.68554	-0.0851068	0.804224	0.196386	0.681559	0.412393	0.276206	-0.426009	0.141019	-0.179644	0.646111	-0.357354	0.152282	0.237083	0.118938	0.161137	0.650163	0.0952381	0.80862	0.215179	0.662562	-0.428571	0.348641	0.0978558	0.630775	0.264027	0.346929
Pyruvate ferredoxin oxidoreductas	Qp	0.120645	0.1051	0.0626683	0.280112	0.091	0.0806	0.043	0.0323	0.134953	0.1165	0.11421	0.119	0.0143596	0.032	0.100517	0.1283	0.0556	0.0662	-0.140402	0.348395	-0.12766	0.70946	-0.259811	0.264191	0.203571	0.602101	-0.0911998	0.414063	-0.131739	0.737147	-0.302789	0.194995	0.468087	0.763937	-0.186869	0.32684	0.0238095	0.951804	-0.368763	0.228869	-0.657143	0.123037	-0.19957	0.246029	-0.0154015	0.956804
Pyruvate synthas	Qq	1.04057	1.79	0.622683	2.06583	0.864	1.1863	2.217	1.0899	0.251162	1.1064	0.895648	2.805	0.588742	1.0231	0.861574	1.0312	0.8345	0.6902	-0.186527	0.301504	-0.0790277	0.817993	0.0798326	0.575318	0.648325	0.0651775	-0.412557	0.149752	-0.395217	0.29839	-0.193407	0.294702	0.12766	0.398692	-0.0987561	0.407026	-0.047619	0.903748	0.275746	0.706503	0.428571	0.348641	-0.0849635	0.386016	-0.156216	0.581097
Formate hydrogenlyase	Qr	0.0302	0.0755	0.08	0.035	0.1592	0.0806	0.057	0.0323	0.1574	0.2135	0.0541	0.1193	0.1065	0.0703	0.0718	0.0321	0.0809	0.041	0.528176	0.945489	0.480245	0.139101	0.220404	0.702472	-0.126724	0.746872	-0.540283	0.0772142	-0.467074	0.211732	-0.639306	0.0202666	0.717329	0.985939	0.502664	0.90391	0.333333	0.385677	0.0444643	0.534017	-0.371429	0.421598	0.0865188	0.61602	-0.158416	0.575735
Formate C acetyltransferase	Qs	0.7111	0.8105	0.8184	0.5899	0.9248	0.8956	0.744	0.542	0.6201	1.2343	0.8363	0.9682	0.9847	0.8187	0.7036	0.558	0.8504	1.1634	0.178699	0.690692	0.0547115	0.873509	-0.0406518	0.461534	-0.261262	0.500834	0.0505681	0.547822	0.0239525	0.951515	-0.0149412	0.48356	0.0182372	0.301546	0.217273	0.69977	0.0714286	0.855974	-0.0327534	0.474936	-0.371429	0.421598	0.0556448	0.575157	0.0264027	0.926014
Glycogen	Qt	0.3318	0.3704	0.22	0.3572	0.3524	0.2124	0.2995	0.1534	0.2699	0.1747	0.1743	0.4028	0.071	0.2494	0.0862	0.2337	0.1163	0.22	-0.534677	0.051899	-0.680854	0.0236023	-0.460938	0.119503	0.439404	0.243178	-0.19393	0.320603	-0.143715	0.714061	-0.227915	0.261446	0.297874	0.486347	-0.234024	0.285861	-0.52381	0.154878	-0.0949817	0.427478	-0.542857	0.221872	-0.304456	0.143428	-0.367437	0.184765
Starch	Qu	1.4553	1.5836	1.3087	1.4747	1.3526	1.2201	1.1697	1.1835	0.9563	1.5254	1.6649	1.1495	0.6704	1.2674	1.3453	1.1044	1.0643	1.1922	-0.585294	0.0342257	-0.474166	0.144827	-0.813446	0.00450587	0.0488278	0.901315	-0.144697	0.364729	-0.239525	0.538124	-0.141341	0.347421	0.0972649	0.901778	-0.303315	0.229006	-0.238095	0.540615	-0.581452	0.101417	-0.771429	0.0534894	-0.236028	0.207133	-0.283829	0.310947
Amylase	Qv	0.0496	0.0349	0.0395	0.0253	0.0503	0.0534	0.0477	0.0757	0.0486	0.0349	0.0076	0.013	0.0838	0.0295	0.085	0.0231	0.0229	0.0144	0.306325	0.807927	0.192073	0.573295	0.48831	0.896145	0.080448	0.837979	-0.197243	0.317688	0.227549	0.559128	-0.223204	0.265897	0.158055	0.419814	0.357837	0.812315	0.190476	0.626054	0.665388	0.937545	0.771429	0.0534894	0.041562	0.556262	-0.0880089	0.756616
Pyruvate carboxylase	Qx	0.0754	0.1098	0.1373	0.1541	0.2501	0.249	0.1283	0.2422	0.0375	0.0582	0.2645	0.1542	0.0829	0.2302	0.1867	0.0321	0.1366	0.2759	0.169823	0.681763	-0.170214	0.61834	0.787464	0.992987	-0.339783	0.376058	-0.0262411	0.475155	0.0119763	0.975748	0.262794	0.770553	-0.340427	0.190566	-0.232064	0.287531	-0.52381	0.154878	0.55837	0.886555	0.0857143	0.856823	-0.18969	0.257109	-0.209021	0.45873
Phosphoenolpyruvate carboxykinase	Qy	0.8144	0.5122	0.1973	0.4552	0.3638	0.4833	0.385	0.4845	0.2062	0.3688	0.4448	0.5868	0.0947	0.2302	0.4021	0.3896	0.258	0.4102	-0.537761	0.0506877	-0.401218	0.225253	-0.423282	0.14277	0.379956	0.318857	-0.100067	0.405807	-0.251502	0.517442	0.0209499	0.523047	-0.145897	0.129411	0.194893	0.680245	0.166667	0.670412	0.718214	0.957728	0.714286	0.0845832	0.0420698	0.556946	-0.0110011	0.969139
Transketolas	Qz	0.302252	0.310473	0.323785	0.399272	0.33532	0.396214	0.264834	0.331769	0.15417	0.175336	0.334813	0.280467	0.178912	0.281997	0.172861	0.312055	0.187332	0.291327	-0.371242	0.142256	-0.376901	0.256945	0.221312	0.703255	-0.108344	0.782781	-0.11443	0.392496	-0.0479051	0.903173	0.195284	0.707145	-0.407297	0.118938	-0.615389	0.0460957	-0.666667	0.0557918	-0.190867	0.355394	-0.257143	0.583872	-0.511765	0.0290594	-0.523653	0.0510215
Fructosamine-3-kinase	Ra	0.0151126	0	0.0160554	0.0210143	0	0.0440238	0	0.0404596	0.0564037	0.0194818	0.00778634	0	0.023855	0.0384541	0.0432152	0.0275343	0.0151891	0.0186748	0.460045	0.913245	0.510791	0.112531	0.343772	0.801975	0.448134	0.232995	0.172159	0.660063	0.347312	0.364979	-0.0993321	0.391716	0.0972649	0.099681	0.31158	0.777466	0.359288	0.347693	0.119852	0.591375	0.20292	0.667181	0.232101	0.788834	0.258565	0.357259
Fructose/tagatose bisphosphate aldolase	Rb	0.87653	0.57955	0.388007	0.721491	0.471932	0.572309	0.95913	0.849652	0.541476	1.0715	0.716344	0.995205	0.834924	0.52554	0.99395	0.757193	0.668321	1.01591	0.231239	0.741676	0.291795	0.386834	0.14519	0.63572	0.586866	0.103601	0.0358059	0.533889	0.0958101	0.807488	0.0472991	0.551943	-0.0425534	0.283874	0.543409	0.924256	0.642857	0.0681549	0.602114	0.908894	0.771429	0.0534894	0.468639	0.956291	0.404841	0.141497
Fructose-1-phosphate kinase and related fructose-6-phosphate kinase	Rc	0.0453378	0.0896923	0.145837	0.0350238	0.186289	0.146746	0.150311	0.137563	0.142889	0.116891	0.116795	0.208088	0.19084	0.0961354	0.115241	0.0826029	0.136702	0.0933742	0.582928	0.965051	0.303953	0.366522	0.629825	0.958872	-0.246326	0.526338	-0.538306	0.0781521	-0.610789	0.0873315	-0.464396	0.0844267	0.583589	0.929768	0.249511	0.727222	-0.238095	0.540615	0.356523	0.762863	0.142857	0.763052	0.0327929	0.544439	-0.264027	0.346929
Fructose-6-phosphate phosphoketolase	Rd	0.0496	0.051	0.0811	0.0801	0.0629	0.0657	0.0835	0.0598	0.0056	0.0932	0.0432	0.0842	0.1257	0.0589	0.0155	0.0161	0.0535	0.0451	0.0378684	0.541619	0.267478	0.429129	0.463829	0.882201	-0.0659836	0.866868	-0.446981	0.127896	-0.359288	0.347693	-0.27823	0.215853	0.0911858	0.219234	-0.368855	0.179748	-0.0714286	0.855974	-0.557841	0.113726	-0.371429	0.421598	-0.362176	0.0998482	-0.310231	0.2666
Fructuronate	Re	0.2563	0.2253	0.278	0.2359	0.195	0.2876	0.2785	0.3029	0.0654	0.1048	0.2694	0.1295	0.1886	0.2816	0.1701	0.2029	0.1197	0.1028	-0.385973	0.13201	-0.151976	0.656875	0.291255	0.761425	0.400804	0.291074	-0.55119	0.0721479	-0.526956	0.152025	-0.0993459	0.391702	-0.12766	0.683924	-0.535745	0.0793765	-0.261905	0.499748	0.100403	0.576639	0.714286	0.0845832	-0.375211	0.0913168	-0.292629	0.295702
Dehydro-3-deoxyphosphogluconate aldolase	Rf	0.1654	0.1693	0.115	0.1095	0.1258	0.1356	0.2188	0.2949	0.1046	0.0582	0.244	0.1846	0.0943	0.1343	0.201	0.1568	0.1324	0.1245	-0.0703266	0.42297	-0.291795	0.386834	0.311586	0.777471	0.187341	0.631838	-0.415552	0.147787	-0.479051	0.198877	0.0130901	0.514404	-0.188451	0.0826032	0.0859683	0.581055	-0.190476	0.626054	0.627451	0.920915	0.942857	0.00319278	0.161105	0.709648	0.184819	0.513121
Mannitol/fructose-specific phosphotransferase syste	Rg	0	0.0183984	0.0361248	0	0.0496771	0.0146746	0	0.0242758	0.0225615	0.0389636	0.0545044	0.0180946	0.119275	0.0320451	0	0.0275343	0.0151891	0.0821693	0.308591	0.809789	0.34463	0.30277	0.180225	0.667261	-0.123067	0.753984	-0.112963	0.393852	-0.131739	0.737147	-0.017718	0.480506	0.0607906	0.219234	0.0473759	0.544812	0.107786	0.783878	-0.156552	0.380988	-0.231908	0.622209	0.15884	0.706943	0.139227	0.623195
Mannitol-1-phosphate/altronate dehydrogenases	Rh	0.272027	0.206982	0.33984	0.259176	0.111773	0.308166	0.200415	0.339861	0.432428	0.175336	0.163513	0.108568	0.322042	0.416587	0.331317	0.38548	0.187332	0.313737	0.0719143	0.578752	0.0790277	0.817993	-0.0635843	0.439924	0.770616	0.0186185	0.254298	0.731224	0.347312	0.364979	0.127445	0.638076	-0.0851068	0.763937	-0.0864843	0.418463	0.0952381	0.80862	-0.342304	0.246838	0.142857	0.763052	0.124182	0.664384	0.248625	0.376505
Trehalose and maltose hydrolases	Ri	0.0302252	0.0045996	0.0240832	0.0140095	0.0248385	0.0366865	0	0.0404596	0.00376025	0.0389636	0.0311454	0	0.107347	0.012818	0.0432152	0.0229453	0.0253152	0.0186748	0.150036	0.66157	0.200609	0.556071	0.214836	0.697662	0.25138	0.517651	-0.236555	0.283709	-0.0359288	0.927317	-0.109176	0.381222	-0.103344	0.736988	0.049084	0.546423	0.238095	0.540615	0.11978	0.59132	0.371429	0.421598	0.166912	0.716538	0.161894	0.567302
ABC-type maltose transport system	Rj	0.0755629	0.0965917	0.119078	0.0420286	0.248385	0.0586984	0.0572615	0.0647354	0.0376025	0.136372	0.023359	0.226183	0.023855	0.0448632	0	0.0321234	0.0708825	0.0261448	0.0204151	0.522459	-0.206688	0.543935	0.0595632	0.556294	0.819267	0.00917882	-0.286121	0.242693	0.0479051	0.903173	-0.314922	0.185054	0.249241	0.0826032	-0.060306	0.443007	-0.0952381	0.80862	-0.0285749	0.478132	-0.142857	0.763052	-0.263806	0.179748	-0.558856	0.0354596
Maltoporin	Rk	0	0	0.00535181	0.0210143	0.0124193	0.0220119	0	0.0242758	0.0112807	0.155854	0.023359	0	0.119275	0	0.0144051	0.0091781	0.00506303	0.00746993	0.462606	0.91462	0.646181	0.0347067	0.621641	0.956096	0.407204	0.282812	-0.355523	0.18937	-0.150602	0.700878	-0.412851	0.114369	0.405488	0.18231	0.431267	0.862327	0.428571	0.25615	0.224983	0.669755	0.371429	0.421598	0.172219	0.722775	-0.0176797	0.950422
Maltose-binding periplasmic proteins	Rl	0	0.0321972	0.0468284	0.0350238	0.0248385	0	0.0214731	0	0.0112807	0.0389636	0.0155727	0	0.0715649	0.0192271	0.0864304	0.0183562	0.00506303	0.0149399	-0.12965	0.359611	-0.0984657	0.77415	-0.255469	0.2678	-0.532201	0.147338	-0.224138	0.294315	-0.0359288	0.927317	-0.155614	0.332699	-0.00607906	0.0478917	-0.530659	0.0818374	-0.359288	0.347693	-0.844729	0.00982327	-0.898645	0.0101783	0.0220274	0.529879	0.0309394	0.913343
Fructose-specific component IIB	Rm	0	0.022998	0.0521802	0.00700476	0.0620964	0.0586984	0.0214731	0.0161838	0.0488832	0.0779271	0.0545044	0.00904732	0.119275	0.0961354	0.0720254	0.0413015	0.00506303	0.160604	0.538607	0.949641	0.419455	0.203094	0.369974	0.82105	0.655825	0.061228	0.139464	0.6305	0.143715	0.714061	0.150731	0.662286	-0.0972649	0.0545673	0.25394	0.730925	0.214286	0.582752	-0.0938339	0.42835	-0.142857	0.763052	0.339166	0.883915	0.358636	0.196101
Phosphofructokinase	Rn	0.241801	0.204682	0.230128	0.371252	0.136612	0.212782	0.314938	0.234666	0.0376025	0.428599	0.288095	0.452366	0.298187	0.205089	0.100835	0.119315	0.207584	0.0971091	0.0125702	0.513832	0.12766	0.70946	0.0543254	0.551363	0.0357485	0.927681	-0.710632	0.019232	-0.790433	0.0142469	-0.468872	0.0820705	0.328269	0.65786	-0.109735	0.396838	0.119048	0.76182	-0.195509	0.351953	0.0857143	0.856823	-0.180544	0.267559	-0.220022	0.435021
[Fructose-]	Ro	0.0906755	0.0620947	0.121754	0.0140095	0.111773	0.102722	0.0787345	0.113287	0.0977664	0.116891	0.0700771	0.0361893	0.250477	0.12818	0.115241	0.0367124	0.0405043	0.0298797	0.315435	0.815361	0.38298	0.248792	0.214913	0.697729	-0.109338	0.78083	-0.478109	0.109559	-0.371264	0.330829	-0.467705	0.0826812	0.401218	0.606793	0.229259	0.710074	0.047619	0.903748	0.117911	0.589907	-0.0857143	0.856823	0.101117	0.634991	0.116612	0.681009
fructose-bisphosphate aldolas	Rp	1.10697	0.794768	0.434734	1.37373	0.767489	0.84227	1.93012	1.3311	0.881897	1.53703	1.70828	1.01862	1.34158	0.671405	1.16	0.947638	0.947216	1.12552	0.39238	0.872319	0.498483	0.122801	0.40749	0.846896	-0.687337	0.0462971	-0.390347	0.164693	-0.407193	0.282826	-0.342332	0.163522	0.19453	0.736988	0.462799	0.881595	0.547619	0.134061	0.548375	0.881187	0.542857	0.221872	0.220028	0.776194	0.121012	0.669613
Glucose-6-phosphate isomerase	Rq	0.4977	0.5465	0.2867	0.7424	0.4093	0.3295	0.4421	0.3714	0.1949	0.4464	0.3967	0.552	0.4025	0.275	0.3733	0.4675	0.2984	0.4065	-0.403584	0.120296	-0.425534	0.196014	-0.294379	0.236083	0.469325	0.209281	-0.305633	0.227184	-0.143715	0.714061	-0.0300766	0.466928	-0.0729487	0.177141	-0.243656	0.277701	0	1	-0.0837358	0.436028	0.142857	0.763052	-0.139355	0.316725	0.0418042	0.883087
Glucose-6-phosphate 1-dehydrogenase	Rr	0	0.00498287	0.00211721	0.00842779	0	0	0.00795925	0	0.00186843	0.0349325	0	0.015916	0.125773	0.00327514	0	0.00230569	0.00254628	0.0090186	0.32753	0.825012	0.178755	0.600585	-0.0222141	0.478965	-0.766355	0.01966	-0.338795	0.201739	-0.0903614	0.818278	-0.274456	0.219143	0.0579268	0.156722	0.340581	0.799597	0.121988	0.756087	-0.184844	0.359866	-0.394665	0.391212	0.184773	0.737295	0.144015	0.61121
beta fructofuranosidase	Rs	0.3638	0.4146	0.4656	0.1138	0.4844	0.1808	0.1313	0.2152	0.7415	0.326	0.2694	0.285	0.199	0.3832	0.4252	0.4427	0.4634	0.3463	-0.0266103	0.470734	-0.0729487	0.83181	-0.508248	0.093152	-0.755349	0.0225239	0.692004	0.976589	0.682647	0.048353	0.0591914	0.564924	-0.218846	0.122801	0.143615	0.634285	0.214286	0.582752	-0.394383	0.211831	-0.142857	0.763052	0.160783	0.709264	0.171617	0.544019
beta N acetylhexosaminidase	Rt	0.1819	0.1494	0.1771	0.1264	0.1007	0.1602	0.1949	0.1514	0.2596	0.1514	0.1169	0.0874	0.1152	0.1474	0.116	0.1429	0.1426	0.1028	0.14573	0.657126	0.219512	0.518704	-0.211105	0.305575	-0.366407	0.337617	0.339567	0.798838	0.19162	0.623948	-0.269681	0.223337	0.395139	0.0826032	0.279983	0.75235	0.263478	0.497095	-0.0659487	0.44958	0.142857	0.763052	-0.158066	0.293984	-0.359031	0.195583
aldose 1-epimerase	Ru	0.120761	0.137029	0.189843	0.147486	0.169854	0.168454	0.139287	0.135501	0.16629	0.0349325	0.0522944	0.131307	0.0838487	0.160482	0.131467	0.119896	0.162962	0.147905	-0.168516	0.319559	-0.176293	0.605683	0.260958	0.73676	0.0026982	0.994536	0.620819	0.955811	0.634742	0.0727292	0.475185	0.921187	-0.267478	0.606793	-0.550059	0.0726646	-0.738095	0.0275363	-0.646967	0.0703177	-0.828571	0.0296778	-0.486396	0.0371669	-0.651266	0.0113589
mannonate	Rv	0.339	0.4669	0.2639	0.3623	0.3271	0.3862	0.1711	0.4384	0.3885	0.2445	0.4245	0.204	0.0838	0.4159	0.1469	0.249	0.2495	0.2038	-0.267869	0.224938	-0.170214	0.61834	-0.251731	0.27092	-0.0821029	0.834684	-0.138731	0.370168	-0.167668	0.668527	-0.245305	0.245277	0.261399	0.533183	0.0951673	0.589634	0.119048	0.76182	0.182007	0.638024	0.371429	0.421598	-0.18964	0.257165	-0.246425	0.380842
glucarate dehydratase	Rx	0.0905706	0.0560573	0.0190549	0.0716363	0.0754907	0.0903899	0.063674	0.183325	0.0448422	0.0232883	0.0174315	0.0795798	0.0838487	0.0949792	0	0.066865	0.0891198	0.0992046	0.0875725	0.595667	-0.133739	0.696194	0.419905	0.855048	-0.139356	0.722441	0.360776	0.814446	0.455098	0.225045	0.471578	0.919335	-0.528878	0.846134	0.190626	0.676482	0	1	0.670778	0.939768	0.657143	0.123037	-0.00818875	0.488885	-0.0462046	0.870874
Phosphotransferase syste	Ry	2.624	2.209	2.9921	2.4793	2.5807	3.3245	2.1676	2.3173	3.1189	2.9115	3.7629	3.5505	4.8887	2.8456	2.4555	2.7681	2.8324	4.5233	0.289346	0.793707	0.200609	0.556071	0.0644639	0.560903	0.568626	0.117167	-0.162619	0.348502	-0.275454	0.477095	-0.0240592	0.473536	0.243162	0.358109	0.0095436	0.509039	0	1	-0.350486	0.241244	-0.542857	0.221872	0.213724	0.769453	0.167217	0.554503
PTS	Rz	0.1206	0.1624	0.096	0.1611	0.1819	0.227	0.2567	0.1373	0.0675	0.6211	0.2705	0.2089	0.438	0.0895	0.0431	0.1008	0.1264	0.1902	0.409295	0.883376	0.291795	0.386834	0.590072	0.944403	-0.198005	0.612241	-0.44314	0.130254	-0.467074	0.211732	-0.397369	0.124363	0.25532	0.0384174	0.445481	0.871185	0.261905	0.499748	0.697918	0.950402	0.428571	0.348641	0.110421	0.646938	-0.118812	0.675303
ABC type sugar transport syste	Sa	3.4836	3.3889	3.4681	4.1042	2.467	3.0316	3.1444	3.5123	3.9174	2.4457	2.5066	3.6499	1.7756	3.306	3.9345	4.4775	4.1525	2.7072	-0.295478	0.201102	-0.188451	0.580668	-0.357533	0.187906	0.298051	0.440345	0.412082	0.849935	0.443122	0.238813	0.349089	0.841584	-0.38906	0.0100043	-0.338279	0.202126	-0.238095	0.540615	-0.464568	0.167242	-0.0857143	0.856823	-0.00717339	0.490263	0.143014	0.613707
ABC type glucose galactose transport syste	Sb	0.0452	0.0297	0.0293	0.042	0.0341	0.0806	0.057	0.0323	0	0.0194	0.0421	0.0995	0.0118	0.0128	0.0144	0.0321	0.0405	0.0112	-0.11456	0.375509	-0.310032	0.356579	0.393075	0.837176	0.214938	0.581581	-0.348004	0.19489	-0.514979	0.163054	-0.102025	0.388839	0.0121581	0.557292	-0.195636	0.319101	-0.428571	0.25615	0.422416	0.806366	0.314286	0.50023	-0.173399	0.275847	-0.360836	0.193225
Phosphoglycerate kinase	Sc	0.6786	0.6243	0.212	1.0716	0.3297	0.2929	0.385	0.5006	0.1687	0.33	0.547	0.9498	0.5327	0.4412	0.2585	0.2566	0.3642	0.4326	-0.458572	0.0875514	-0.437692	0.18231	-0.317437	0.217991	-0.138698	0.723708	-0.5926	0.0546027	-0.778457	0.0167973	-0.237429	0.252549	0.0364743	0.177141	-0.289399	0.240062	-0.0238095	0.951804	-0.103971	0.420653	0.371429	0.421598	-0.142925	0.312338	0.0176018	0.95064
Pyruvate kinase	Sd	0.377	0.4711	0.3653	0.3222	0.4093	0.3881	0.3422	0.2826	0.5661	0.6017	0.2525	0.4376	0.509	0.3389	0.4164	0.4262	0.4046	0.496	0.244832	0.754289	0.218846	0.520002	-0.538335	0.0781386	-0.581422	0.107544	0.349503	0.806216	0.179644	0.646111	-0.136905	0.352033	0.38906	0.319813	0.555882	0.929975	0.428571	0.25615	-0.092352	0.429476	-0.371429	0.421598	0.296849	0.850124	0.29703	0.288253
Glucose sorbosone dehydrogenases	Se	0	0.0023	0.004	0	0	0	0.0071	0	0.0037	0.0194	0	0	0	0	0.0287	0.0046	0	0.0037	0.390337	0.870947	0.389086	0.240759	0.0505776	0.547831	-0.129053	0.742353	0.079162	0.57469	0.52138	0.157103	-0.0770113	0.415729	-0.026029	0.21598	0.393057	0.837164	0.393193	0.301063	-0.112836	0.413935	-0.0676123	0.886891	0.278093	0.833536	0.204675	0.468274
Glucose dehydrogenase	Sf	0	0	0.0067	0	0	0.0073	0.0071	0	0.015	0.0582	0.006	0	0.0473	0	0	0.0046	0	0	0.482798	0.925012	0.69387	0.0201769	0.323969	0.787032	-0.601214	0.0936384	-0.363983	0.183239	-0.411616	0.27719	-0.485514	0.073651	0.654961	0.626978	0.478162	0.890471	0.634335	0.0729634	-0.137068	0.39563	0.0910765	0.847944	0.180504	0.732395	-0.0561065	0.8435
Beta-fructosidase	Sg	0.2262	0.2973	0.3427	0.084	0.2729	0.1831	0.0927	0.2099	0.4461	0.1941	0.2344	0.1691	0.142	0.2558	0.2585	0.3208	0.2934	0.2126	-0.0836827	0.408523	-0.164134	0.631093	-0.474989	0.111334	0.563447	0.121205	0.553901	0.929083	0.503003	0.174538	0.0707176	0.577454	-0.145897	0.609286	0.0453013	0.542855	0.119048	0.76182	-0.422945	0.193295	-0.257143	0.583872	0.107938	0.643762	0.138614	0.624737
Alpha-galactosidase	Sh	0.5127	0.7706	1.0867	0.6303	0.739	0.93	0.6061	0.7751	1.3945	0.6211	0.9377	0.726	0.6155	1.183	0.9047	1.242	1.138	1.4245	0.25993	0.767991	0.170214	0.61834	0.103263	0.597162	-0.0571641	0.884555	0.796527	0.993945	0.718576	0.0340171	0.544458	0.951881	-0.38298	0.0259389	-0.0289731	0.472571	-0.142857	0.715709	-0.53597	0.125604	-0.314286	0.50023	0.194843	0.748697	0.215622	0.444426
Beta-galactosidase	Si	0.739	0.8941	1.2494	0.4833	1.0232	1.0105	0.4991	1.0739	1.5257	0.6211	0.7814	0.6663	0.4616	1.3876	0.8759	1.6361	1.0015	0.7346	0.127096	0.63771	0.133739	0.696194	-0.005005	0.495259	0.149654	0.702689	0.329362	0.791145	0.407193	0.282826	0.159819	0.671601	-0.200609	0.0141554	0.00163359	0.501547	0.0952381	0.80862	-0.224817	0.330367	-0.0857143	0.856823	0.154116	0.701269	0.136414	0.630282
Galactokinas	Sj	0.0755629	0.0551953	0.0963327	0.0840572	0.0372578	0.0513611	0.150311	0.145655	0.0714447	0.0974089	0.163513	0.144757	0.226622	0.12818	0.0864304	0.0458905	0.126576	0.141939	0.279888	0.785586	0.358664	0.282317	0.352219	0.808213	-0.357869	0.349719	-0.440562	0.131848	-0.610789	0.0873315	-0.14553	0.343081	0.0364743	0.0166376	0.0625935	0.559144	0.309524	0.422196	0.167077	0.626891	0.428571	0.348641	0.165977	0.715432	0.215622	0.444426
Galactose mutarotase	Sk	0.151126	0.11269	0.164568	0.0980667	0.0993542	0.168758	0.0787345	0.153747	0.206814	0.0584454	0.147941	0.0995205	0.0834924	0.13459	0.230481	0.188151	0.156954	0.179292	-0.0827438	0.409536	-0.0729487	0.83181	-0.172712	0.339442	0.695837	0.0427146	0.539652	0.922487	0.646718	0.0660437	0.415279	0.887157	-0.346506	0.0487467	-0.107861	0.398574	-0.142857	0.715709	-0.247362	0.313937	-0.142857	0.763052	0.170923	0.721257	0.231023	0.411973
Galactose-1-phosphate uridyltransferase	Sl	0.0453378	0.034497	0.0842911	0.0420286	0.0620964	0.0146746	0.0357884	0.0161838	0.015041	0.0389636	0.0389317	0.0542839	0.0477099	0.0384541	0.100835	0.0091781	0.0303782	0.0112057	-0.412298	0.114718	-0.468087	0.1507	-0.336044	0.203804	0.099042	0.801102	-0.479598	0.108717	-0.646718	0.0660437	-0.27659	0.21728	0.352585	0.283874	-0.727484	0.0158793	-0.595238	0.0977128	-0.762796	0.0281704	-0.771429	0.0534894	-0.249674	0.193428	-0.129813	0.647029
Alpha-glucosidase	Sm	0.7842	0.9101	1.5787	0.6864	1.1369	0.7982	0.5276	0.9528	0.4311	0.7182	0.6131	0.8652	0.4498	0.9656	1.12	0.747	1.0166	0.6936	-0.381205	0.135282	-0.419455	0.203094	-0.195015	0.319648	-0.275224	0.477476	0.268548	0.743019	0.299407	0.438182	0.419641	0.889869	-0.492403	0.419814	-0.719347	0.0174481	-0.52381	0.154878	-0.64251	0.0722809	-0.428571	0.348641	-0.465466	0.0449567	-0.136414	0.630282
Beta-glucosidase	Sn	3.1669	2.3027	3.2348	1.835	3.2515	2.9218	1.2121	2.0428	3.5762	1.6304	2.0798	2.4515	1.3494	3.0375	2.5416	3.9963	2.8223	2.6774	-0.213994	0.274682	-0.224925	0.50821	-0.342149	0.199234	0.437502	0.24543	0.528514	0.917113	0.634742	0.0727292	0.367802	0.855294	-0.316111	0.557292	-0.184756	0.328713	-0.190476	0.626054	-0.37252	0.226348	-0.428571	0.348641	0.0624536	0.584242	0.0836084	0.768459
Alpha-mannosidase	So	0.1508	0.1624	0.2853	0.0981	0.1023	0.0879	0.164	0.2422	0.1275	0.2523	0.1262	0.0945	0.1657	0.2046	0.1867	0.3254	0.1669	0.1007	-0.0271589	0.470131	0.145897	0.669898	-0.162137	0.348936	0.339813	0.376013	0.208638	0.69228	0.311383	0.419289	0.119623	0.629845	-0.115502	0.419814	-0.175621	0.336843	0.190476	0.626054	-0.397524	0.209769	-0.0285714	0.952105	0.104496	0.639344	0.325633	0.242658
Alpha-glucuronidase	Sp	0.0302	0.0366	0.1173	0	0.0227	0.0439	0.0143	0.0081	0.0037	0.0388	0.0481	0.005	0.0237	0.0256	0.0144	0.0321	0.0253	0.0037	-0.363473	0.147821	-0.243162	0.473559	-0.346183	0.196237	0.568366	0.117368	-0.258654	0.265151	-0.263478	0.497095	-0.161104	0.327087	0.115854	0.0814987	-0.626851	0.0421248	-0.214286	0.582752	-0.708619	0.0456668	-0.371429	0.421598	-0.4807	0.0391852	0.0638064	0.82233
Beta-glucuronidase	Sq	0.4977	0.5442	0.7427	0.3292	0.6367	0.681	0.3422	0.5733	0.7985	0.3688	0.4629	0.4724	0.4025	0.9272	0.5457	0.912	0.6171	0.4922	0.0229641	0.525261	0.0851068	0.804224	-0.0387787	0.463303	0.700884	0.0406737	0.266238	0.74112	0.514979	0.163054	0.209209	0.720711	-0.352585	0.61834	-0.10728	0.399113	0	1	-0.237163	0.321349	-0.314286	0.50023	0.170409	0.720654	0.211221	0.453936
Beta-xylosidas	Sr	0.181	0.4413	0.7174	0.2731	0.3297	0.205	0.2068	0.1534	0.5436	0.1359	0.2164	0.1492	0.0592	0.4157	0.1436	0.5775	0.3389	0.2349	-0.272063	0.221241	-0.376901	0.256945	-0.408703	0.152299	0.139172	0.722795	0.457178	0.878263	0.467074	0.211732	0.229049	0.739621	-0.231004	0.00081085	-0.563697	0.0665658	-0.595238	0.0977128	-0.886366	0.00433509	-0.885714	0.012989	-0.309764	0.139025	-0.257426	0.359436
Xylanas	Ss	0.0452	0.1303	0.1427	0.0981	0.2046	0.1611	0.0428	0.1696	0.1125	0.0582	0.1082	0.0398	0.1776	0.1982	0.1436	0.1971	0.0658	0.1529	0.117343	0.627436	-0.0182372	0.957703	0.354289	0.809729	0.127875	0.744638	0.0955697	0.590009	0.239525	0.538124	0.251392	0.760284	-0.425534	0.283874	-0.2321	0.2875	-0.285714	0.460246	0.0481585	0.53684	0.142857	0.763052	0.104358	0.639166	0.209021	0.45873
Beta-hexosaminidase	St	0	0.0046	0.052	0	0.0455	0.0586	0.0285	0.0161	0.0037	0.0194	0.018	0.0547	0.0592	0.1407	0	0.0962	0.0405	0.0485	0.252744	0.761511	0.179878	0.598264	0.490887	0.897562	0.699076	0.0413974	0.0175487	0.516619	-0.0359288	0.927317	0.236116	0.746231	-0.32219	0.109031	-0.32804	0.20986	-0.333333	0.385677	-0.0694329	0.446923	-0.2	0.671762	0.259734	0.816365	0.284141	0.310398
Cellulase	Su	0.0754	0.0846	0.0427	0.07	0.1023	0.0513	0.0856	0.0888	0.0187	0.1165	0.1202	0.0746	0.1894	0.1087	0.1723	0.0962	0.0809	0.0224	0.0491158	0.553929	0.25532	0.451084	0.196323	0.681503	-0.451173	0.229507	-0.56593	0.065595	-0.431145	0.253034	-0.255006	0.23644	0.0486324	0.957831	0.272888	0.746574	0.309524	0.422196	0.663236	0.936647	0.542857	0.221872	0.512916	0.971276	0.638064	0.0136243
Glycosidase	Sv	1.4327	1.4178	2.1667	0.7214	1.8872	1.4133	1.2834	1.0416	1.4283	0.9317	1.3465	1.1387	0.8404	1.2981	1.3498	1.517	1.7854	1.2529	-0.282645	0.212033	-0.455929	0.162894	-0.194624	0.319992	0.231776	0.551679	0.622877	0.956522	0.467074	0.211732	0.568302	0.960358	-0.328269	0.319813	-0.421195	0.144117	-0.357143	0.350758	-0.374889	0.224762	-0.428571	0.348641	-0.316752	0.13335	-0.10121	0.721409
Endoglucanase	Sx	0.1056	0.2287	0.2427	0.035	0.0341	0.0806	0.107	0.0484	0.0337	0.1359	0.0781	0.0249	0.0829	0.0256	0.1149	0.2475	0.0809	0.0522	-0.585595	0.0341342	-0.340427	0.309051	-0.647202	0.0355801	0.0572254	0.884432	0.281195	0.753331	0.323359	0.400785	0.247589	0.756816	-0.200609	0.683924	-0.51668	0.0888052	-0.119048	0.76182	-0.683516	0.0551242	-0.0857143	0.856823	-0.106317	0.358317	0.0902091	0.750714
N-acetylglucosamine-6-phosphate deacetylase	Sy	0.211576	0.0482958	0.0963327	0.0350238	0.0993542	0.0440238	0.0429461	0.161838	0.470031	0.116891	0.0700771	0.027142	0.202767	0.256361	0.129646	0.201918	0.248089	0.0933811	0.239274	0.749163	0.267478	0.429129	-0.27117	0.254831	0.241713	0.534321	0.350087	0.806646	0.371264	0.330829	-0.0678912	0.425614	0	0.957831	0.444037	0.870299	0.642857	0.0681549	0.119905	0.591415	0.314286	0.50023	0.369339	0.904899	0.49505	0.0670216
N-acyl-D-glucosamine 2-epimerase	Sz	0.0453378	0.0827929	0.0963327	0.0280191	0.0124193	0.0220119	0.0429461	0.0485515	0.00752049	0.0584454	0.0311454	0	0.0596374	0.0769083	0.100835	0.0367124	0.0860716	0.0672344	-0.557531	0.0433423	-0.316111	0.34678	-0.600839	0.051433	0.199572	0.609381	0.484414	0.893985	0.610789	0.0873315	0.532712	0.94732	-0.662617	0.358109	-0.53749	0.0785414	-0.0952381	0.80862	-0.669946	0.0605732	-0.0285714	0.952105	-0.0678035	0.408646	0.264027	0.346929
Glucosamine-6-phosphate isomerase/deaminase	Ta	0.151126	0.0827929	0.0842911	0.105071	0.0372578	0.117397	0.100208	0.161838	0.0225615	0.116891	0.0700771	0.0452366	0.119275	0.0897263	0.0576203	0.142261	0.0860716	0.0933811	-0.204648	0.283707	0.0425534	0.90148	-0.0429838	0.459332	-0.379004	0.320157	0.351609	0.807764	0.455098	0.225045	0.353448	0.844834	-0.395139	0.486347	-0.0277598	0.473718	0.190476	0.626054	0.26836	0.701213	0.6	0.168838	0.00555495	0.507541	0.10341	0.715591
Chitinase	Tb	0	0.0023	0.0107	0.007	0.0114	0.0146	0	0.0081	0.0037	0	0	0.005	0.0237	0.0064	0.0287	0	0.0607	0.0149	0.149768	0.661293	-0.0676952	0.843786	0.467276	0.884217	-0.205282	0.598996	0.497215	0.900999	0.451807	0.228782	0.57369	0.962131	-0.55387	0.70687	-0.488028	0.104011	-0.586837	0.103622	-0.198022	0.350094	-0.2	0.671762	-0.00393916	0.494653	-0.152399	0.590448
Dihydroxyacid dehydratase phosphogluconate dehydratase	Tc	0.4675	0.3956	0.5973	0.3362	0.4206	0.5639	0.3137	0.5006	0.5661	0.3882	0.4088	0.3381	0.2486	0.6331	0.4739	0.5087	0.784	0.4549	0.0103515	0.511391	-0.0303953	0.929554	-0.0635735	0.439934	0.2747	0.478344	0.625167	0.957305	0.610789	0.0873315	0.51953	0.941891	-0.358664	0.504192	-0.176203	0.336323	-0.142857	0.715709	-0.31884	0.263063	-0.314286	0.50023	-0.0753553	0.398651	0.0110011	0.969139
X2 keto-3-deoxy-6-phosphogluconate aldolase	Td	0.0905	0.1258	0.0933	0.077	0.0341	0.0513	0.1426	0.105	0.0487	0.0582	0.0781	0.174	0.0355	0.0576	0.1149	0.0504	0.0405	0.0671	-0.416979	0.111782	-0.291795	0.386834	-0.243672	0.277688	0.272415	0.482137	-0.436597	0.134318	-0.359288	0.347693	-0.246639	0.244054	0.0790277	0.358109	-0.201251	0.314172	-0.0714286	0.855974	0.0558681	0.542728	0.428571	0.348641	-0.0702185	0.405444	-0.0264027	0.926014
phosphogluconolactonase	Te	0.1508	0.0823	0.0853	0.1051	0.0341	0.1172	0.0998	0.1615	0.0225	0.1165	0.0781	0.0796	0.1184	0.0895	0.0718	0.1421	0.086	0.0932	-0.207655	0.280791	0.0425534	0.90148	-0.0511446	0.451634	-0.0843188	0.830276	0.201145	0.685735	0.371264	0.330829	0.295422	0.79885	-0.352585	0.250339	-0.0365421	0.465416	0.190476	0.626054	0.24538	0.684626	0.6	0.168838	0.0704391	0.594849	0.0880089	0.756616
phosphogluconate dehydrogenase	Tf	0.0754	0.0046	0.0493	0.028	0	0.0513	0.0214	0.0242	0.0225	0.097	0.024	0.0298	0.2367	0.0128	0.1867	0.0229	0.0152	0.2051	0.0130007	0.514306	0.109423	0.749692	-0.320014	0.216004	0.530453	0.14889	0.0759132	0.571647	-0.0598813	0.8791	0.143473	0.65479	-0.0607906	0.463657	0.111617	0.604904	0.0952381	0.80862	-0.459295	0.170475	-0.314286	0.50023	0.258092	0.814785	0.114412	0.686733
a-L-fucosidase	Tg	0.1984	0.2714	0.4854	0.2149	0.3334	0.2054	0.1154	0.2511	0.3082	0.1863	0.1042	0.1684	0	0.5731	0.1392	0.3574	0.219	0.1407	-0.223982	0.26516	-0.261399	0.44004	-0.24025	0.280577	-0.304175	0.430614	0.160631	0.649707	0.347312	0.364979	0.0862591	0.594253	-0.0364743	0.00350532	-0.602523	0.0507983	-0.47619	0.201905	-0.728438	0.0387927	-0.542857	0.221872	-0.227891	0.215532	-0.19802	0.48308
L fuculokinase	Th	0.0992	0.0237	0.043	0.0421	0.0377	0.0411	0.0159	0.0717	0.1363	0.0116	0.0203	0.0583	0.021	0.0786	0.0387	0.0899	0.1044	0.1353	0.000850626	0.500936	-0.139818	0.683006	-0.291966	0.238007	0.646526	0.0661475	0.872272	0.998808	0.850315	0.00523538	0.545329	0.952209	-0.376901	0.109031	0.218219	0.700587	-0.119048	0.76182	7.61961e-05	0.500058	-0.0857143	0.856823	0.216623	0.772565	0.149615	0.59731
L fuculose phosphate aldolase	Ti	0.0827	0.0598	0.0684	0.0843	0.0755	0.1232	0.1472	0.0757	0.1326	0.0699	0.0585	0.1587	0.0524	0.1179	0.1005	0.1268	0.1171	0.1443	0.491047	0.929029	0.376901	0.256945	0.562962	0.933113	0.301616	0.434667	0.435838	0.865207	0.263478	0.497095	0.380846	0.864469	-0.164134	0.0141554	0.385676	0.832084	0.261905	0.499748	0.517928	0.864274	0.542857	0.221872	0.278898	0.834268	0.134214	0.635845
Fucose permease	Tj	0	0.0114	0.0107	0	0.0114	0	0.0071	0	0.0187	0.0582	0	0	0.071	0.0192	0.0287	0.0092	0	0.0149	0.387424	0.868977	0.36496	0.273403	-0.190389	0.323727	0.485409	0.192237	-0.244058	0.277362	0.12272	0.75466	-0.347409	0.159678	0.203086	0.171289	0.446207	0.87163	0.439155	0.243473	-0.310431	0.26894	-0.394665	0.391212	0.31904	0.868478	0.380289	0.16901
L-fucose isomerase and related proteins	Tk	0.754	0.3247	0.4333	0.7074	0.5116	0.4247	0.7772	1.0174	0.9672	1.0675	0.8836	0.5619	0.0355	0.7738	1.0482	1.0037	1.7854	1.0702	0.584575	0.965555	0.753803	0.00880439	0.378749	0.827254	0.417636	0.269617	0.738711	0.986136	0.814386	0.00993588	0.57763	0.963395	-0.480245	0.653868	0.67876	0.973307	0.809524	0.0107296	0.462716	0.831625	0.6	0.168838	0.365036	0.902065	0.407041	0.139193
L-fucose isomerase	Tl	0.754	0.3247	0.4333	0.7074	0.5116	0.4247	0.7772	1.0174	0.9672	1.0675	0.8836	0.5619	0.0355	0.7738	1.0482	1.0037	1.7854	1.0702	0.584575	0.965555	0.753803	0.00880439	0.378749	0.827254	0.276137	0.475965	0.738711	0.986136	0.814386	0.00993588	0.57763	0.963395	-0.480245		0.67876	0.973307	0.809524	0.0107296	0.462716	0.831625	0.6	0.168838	0.365036	0.902065	0.407041	0.139193
L-rhamnose isomerase	Tm	0.0151	0.0686	0.088	0.035	0.0227	0.0659	0.0357	0.0242	0.0487	0.0388	0.0301	0.0149	0.0355	0.0639	0	0.0275	0.0253	0.0224	-0.204215	0.284128	-0.0182372	0.957703	-0.234322	0.285607	0.427721	0.257184	-0.135655	0.37298	-0.239525	0.538124	-0.304468	0.193605	0.504562	0.378119	-0.549544	0.0729007	-0.0714286	0.855974	-0.677132	0.0576588	-0.371429	0.421598	-0.535323	0.0227417	-0.358636	0.196101
Rhamnulokinase	Tn	0.2811	0.1581	0.2441	0.1264	0.1321	0.115	0.0955	0.2431	0.5192	0.1863	0.1068	0.1328	0.1152	0.3308	0.1933	0.475	0.3794	0.2615	0.101848	0.610972	-0.00607906	0.985896	-0.506241	0.0942027	0.0780423	0.842772	0.71233	0.981124	0.742528	0.0261858	0.335576	0.831293	-0.249241	0.581836	0.257029	0.733499	0.190476	0.626054	-0.415244	0.198243	-0.371429	0.421598	0.305689	0.857602	0.277228	0.322683
Lactaldehyde reductase	To	0.215	0.2477	0.2208	0.2107	0.3649	0.2218	0.1432	0.267	0.2783	0.1164	0.2466	0.2202	0.0524	0.3013	0.1314	0.219	0.1349	0.2868	-0.0610363	0.433067	-0.0486324	0.88748	0.104274	0.598099	-0.200918	0.606927	0.111822	0.605093	0.0119763	0.975748	0.0793288	0.586777	-0.0851068	0.301546	-0.0805069	0.424051	-0.119048	0.76182	0.123697	0.594281	0.142857	0.763052	-0.172914	0.276413	-0.237624	0.398467
Glycerol dehydratase	Tp	0.0744	0.0249	0.0169	0.0253	0.0629	0.0205	0.0199	0.0438	0.1644	0.0349	0.0508	0.0097	0	0.0982	0.0155	0.0968	0.0484	0.0848	0.245755	0.755136	0.218846	0.520002	-0.183385	0.32993	-0.813123	0.0101382	0.511178	0.908371	0.395217	0.29839	0.0863425	0.594343	-0.0303953	0.00829782	0.485561	0.894622	0.52381	0.154878	0.416255	0.802408	0.314286	0.50023	0.315429	0.865586	0.0726073	0.798278
propionate kinase	Tq	0	0.0012	0.0099	0	0	0.0041	0	0.012	0.0093	0	0	0	0.1048	0.0033	0.0155	0.0069	0	0.0108	0.208546	0.72007	0.129695	0.70501	0.206576	0.690483	0.388386	0.307464	-0.27337	0.253031	0.269984	0.486186	-0.148839	0.339663	-0.257156	0.884278	-0.134629	0.373919	0	1	-0.208774	0.342154	0.212512	0.652196	0.175795	0.726945	0.274808	0.327051
propionyl CoA carboxylase	Tr	0.0992	0.0784	0.0727	0.1138	0.1007	0.1602	0.2268	0.2949	0.0635	0.3144	0.1906	0.2008	0.1152	0.2063	0.0541	0.1107	0.2903	0.1245	0.558299	0.956929	0.510641	0.112653	0.70096	0.978661	-0.153937	0.69452	0.0875349	0.582518	-0.0838338	0.831241	0.00786246	0.508653	0.0607906	0.00687801	0.508844	0.907159	0.47619	0.201905	0.734955	0.96335	0.942857	0.00319278	0.157354	0.705163	0.0352035	0.901452
propionate CoA transferase	Ts	0.0083	0.0361	0.0162	0.0379	0.0126	0.0329	0.0637	0.0359	0.0093	0.0815	0.061	0.0615	0.0838	0.0393	0.0077	0.0231	0.0687	0.0325	0.392853	0.872636	0.334348	0.318261	0.444339	0.870484	-0.694948	0.0430806	-0.331346	0.20735	-0.371264	0.330829	-0.200757	0.287495	0.170214	0.0166376	0.368594	0.820066	0.261905	0.499748	0.455774	0.827355	0.428571	0.348641	0.205556	0.760576	0.132013	0.641428
propionyl CoA synthetase	Tt	0	0	0.0042	0	0	0	0	0	0.0037	0.0116	0	0.0032	0.0629	0	0	0.0046	0	0	0.363975	0.852541	0.426324	0.195105	-0.226091	0.292638	0.536462	0.143593	-0.335516	0.204202	-0.288131	0.456316	-0.273858	0.219666	0.466903	0.23393	0.258547	0.73476	0.30005	0.437158	-0.842369	0.0102109	-0.654654	0.12488	0.184122	0.736551	0.244879	0.383906
propionaldehyde dehydrogenas	Tu	0.1654	0.0336	0.0268	0.1433	0.0503	0.0329	0.1353	0.1435	0.2036	0.1048	0.1347	0.1166	0	0.1506	0.116	0.2329	0.1426	0.1966	0.268265	0.775413	0.297874	0.376607	0.0705654	0.566633	0.401083	0.290711	0.590106	0.944417	0.586837	0.103622	0.406159	0.881367	-0.291795	0.433439	0.501735	0.903417	0.547619	0.134061	0.349569	0.758131	0.6	0.168838	0.446735	0.947174	0.316832	0.256166
N-acetylmannosamine-6-phosphate epimerase	Tv	0.0302252	0.0482958	0.0414766	0.0280191	0.124193	0.0440238	0.0357884	0.0566435	0	0.0779271	0.0155727	0.153804	0.14313	0.0256361	0.0576203	0.0275343	0.0151891	0.0522934	0.163165	0.675011	0.151976	0.656875	0.346397	0.803922	-0.171451	0.661419	-0.497444	0.0988781	-0.311383	0.419289	-0.300853	0.196603	0.0486324	0.0297205	0.0720064	0.567985	0.0952381	0.80862	0.29586	0.720804	0.314286	0.50023	0.0893705	0.619746	-0.0286029	0.919867
N-acylmannosamine kinase	Tx	0	0.00124572	0	0	0	0	0	0	0	0.0116442	0	0	0.0104811	0	0	0	0	0.00360744	0.30492	0.806769	0.11713	0.732613	-0.565328	0.0658558	-0.142857	0.715709	-0.131887	0.376429	0.172487	0.659478	-0.251493	0.239625	0.082273	0.109542	0.41701	0.853165	0.57735	0.110552					0.20357	0.758394	0.191339	0.498172
Sialidase	Ty	0	0	0	0	0	0	0	0	0	0	0.0025	0	0	0	0	0	0	0									-0.416381	0.147245	-0.497844	0.179625	-0.272377	0.220964	0.23281	0.52914									0.132326	0.674571	0.137756	0.626898
N acetylneuraminate lyase	Tz	0.0579	0.0635	0.0868	0.0674	0.1573	0.1191	0.0756	0.1275	0.0336	0.1397	0.1525	0.0777	0.1781	0.1343	0.1082	0.0991	0.0713	0.0703	0.421026	0.890723	0.352585	0.291078	0.692491	0.976705	0.708534	0.0377017	-0.669199	0.029225	-0.670671	0.0538643	-0.328709	0.17406	0.231004	0.219086	0.142563	0.633327	0.0952381	0.80862	0.472171	0.837384	0.314286	0.50023	0.24578	0.802711	0.253025	0.367914
Arabinogalactan endo	Ua	0	0.0367968	0.0267591	0	0.0620964	0.0586984	0.128838	0.0728273	0.00376025	0	0.0545044	0.0904732	0.0119275	0	0	0.0275343	0.0607564	0.0896426	0.272591	0.779224	0.153853	0.652873	0.693851	0.977026	-0.082974	0.832951	0.242074	0.720964	0.0481928	0.902593	0.413301	0.885914	-0.320014	0.2441	0.111473	0.60477	-0.0479051	0.903173	0.727533	0.960905	0.828571	0.0296778	-0.113202	0.349512	-0.249178	0.375419
Alpha-L-arabinofuranosidase	Ub	0.559166	0.356469	0.563279	0.133091	0.434675	0.286155	0.257677	0.315585	0.940062	0.350672	0.0700771	0.208088	0.0834924	0.608857	0.504177	0.72507	0.541745	0.590147	0.0233247	0.525657	-0.139818	0.683006	-0.512997	0.0906909			0.758916	0.989338	0.694623	0.0432148	0.343191	0.837132	-0.224925	0.552345	0.186278	0.672636	0.166667	0.670412	-0.410974	0.201003	-0.257143	0.583872	0.164058	0.713159	0.154015	0.58648
Arabinose efflux permease	Uc	0	0.0069	0.0173	0.035	0.0114	0.0073	0	0.0565	0.0675	0.0582	0.006	0.0099	0.2131	0.032	0.0431	0.0183	0.0202	0.0186	0.595178	0.968692	0.655488	0.0314279	0.353936	0.80947	0.436847	0.246207	-0.292792	0.237348	0.251502	0.517442	-0.313279	0.186386	0.279637	0.606793	0.440845	0.868327	0.52381	0.154878	-0.0199427	0.484736	-0.0857143	0.856823	0.217194	0.773176	0.248625	0.376505
L-arabinose isomerase	Ud	0.0603	0.0869	0.0467	0.063	0.0568	0.0659	0.0143	0.0484	0.0112	0.1165	0.0481	0.0149	0.071	0.0448	0.0574	0	0.0202	0.0522	-0.205675	0.28271	-0.182372	0.593125	-0.552972	0.0713376	-0.524909	0.153878	-0.264177	0.26058	-0.0359288	0.927317	-0.278159	0.215915	0.0486324	0.204596	0.0615667	0.558179	0.0238095	0.951804	-0.211489	0.340153	-0.142857	0.763052	-0.175583	0.273302	-0.193619	0.492996
Sorbitol 6 phosphate 2 dehydrogenase	Ue	0.0083	0.0174	0.0529	0.0253	0.0315	0.0575	0.0119	0.0199	0.0766	0.0466	0.0051	0.0227	0.1257	0.0426	0.085	0.0069	0.0204	0.1082	0.48044	0.923839	0.455929	0.162894	0.246281	0.72451	-0.0646718	0.869495	0.0852851	0.580416	0.203596	0.602054	0.0214336	0.523579	-0.0364743	0.0826032	0.107647	0.601228	0.0714286	0.855974	-0.464606	0.167219	-0.542857	0.221872	0.091551	0.622589	-0.00660066	0.981481
Ribose/xylose/arabinose/galactoside ABC-type transport system	Uf	0.0453378	0.0321972	0.0548561	0.0910619	0.0745156	0.073373	0.0357884	0.0809192	0.0601639	0.155854	0.0545044	0.0723785	0.119275	0.0384541	0.216076	0.0963701	0.101261	0.0784402	0.546365	0.952598	0.553194	0.0814987	0.532939	0.919271	0.748901	0.0243208	0.108775	0.602273	0.347312	0.364979	0.0526712	0.557813	-0.200609	0.219234	0.323407	0.786602	0.261905	0.499748	-0.01586	0.487861	-0.0285714	0.952105	0.33189	0.878468	0.281628	0.31483
Ribulose kinase	Ug	0.0151126	0.0505956	0.0240832	0.0210143	0.0496771	0.0073373	0.0143154	0.0404596	0.0413627	0	0.0700771	0.027142	0.0477099	0	0.0144051	0	0	0.0224115	-0.171189	0.316858	-0.334348	0.318261	-0.110468	0.396159	0.433139	0.250635	-0.612746	0.0470404	-0.638145	0.0707884	-0.478769	0.0769987	0.407686	0.437824	-0.026258	0.475139	-0.214286	0.582752	0.120556	0.591907	-0.0857143	0.856823	-0.110976	0.352353	-0.229836	0.414429
Ribulose-5-phosphate 4-epimerase	Uh	0.211576	0.179385	0.207383	0.133091	0.0496771	0.308166	0.0644192	0.178022	0.0940062	0.0779271	0.186872	0.0361893	0.202767	0.108953	0.0576203	0.091781	0.0607564	0.339907	-0.433131	0.101974	-0.504562	0.117655	-0.273807	0.252675	0.390054	0.305235	0.241197	0.720223	0.203596	0.602054	0.315131	0.815115	-0.133739	0.242582	-0.364127	0.183136	-0.285714	0.460246	-0.182571	0.361557	-0.0857143	0.856823	-0.360568	0.100934	-0.266227	0.342817
Succinate dehydrogenase/fumarate reductas	Ui	0.151126	0.11269	0.0923188	0.112076	0.149031	0.212782	0.121681	0.0971031	0.139129	0.2143	0.147941	0.180946	0.274332	0.0640902	0.0720254	0.0688358	0.0810086	0.0821754	0.372527	0.858654	0.297874	0.376607	0.196086	0.681295	-0.125106	0.750017	-0.624782	0.0428264	-0.467074	0.211732	-0.64955	0.0181433	0.571431	0.763937	0.545664	0.925308	0.52381	0.154878	0.425312	0.808218	0.257143	0.583872	0.0481552	0.565124	-0.20022	0.47816
Fumarate hydratase	Uj	0.785855	0.35187	0.485677	0.343233	0.645802	0.27148	0.701453	0.534067	0.61668	0.233781	0.443822	0.615218	0.178912	0.480677	0.460962	0.890276	0.632879	0.855371	-0.138919	0.349937	-0.224925	0.50821	-0.0396964	0.462436	0.0599118	0.879039	0.691132	0.976381	0.682647	0.048353	0.649856	0.981918	-0.547115	0.0545673	0.0624791	0.559037	-0.0714286	0.855974	0.299676	0.723499	0.371429	0.421598	0.189646	0.742841	0	1
Fumarase	Uk	0.0453378	0.0551953	0.0107036	0	0.0124193	0.0293492	0	0.0485515	0	0.0389636	0.0155727	0.00904732	0.023855	0.0192271	0	0.0091781	0.0253152	0.029882	-0.395885	0.125345	-0.252318	0.456586	-0.447542	0.127554	0.430788	0.253466	0.412118	0.849958	0.503003	0.174538	0.215391	0.726657	-0.27439	0.696194	0.321084	0.784819	0.317168	0.410302	0.414583	0.80133	0.463817	0.306719	0.064565	0.587052	0.0222481	0.937632
Isocitrate dehydrogenas	Ul	0.0755629	0.154087	0.0802772	0.140095	0.111773	0.0880475	0.0644192	0.0323677	0.0564037	0.0194818	0.116795	0.0814259	0.0357824	0.0704993	0.100835	0.0183562	0.0708825	0.0784402	-0.595362	0.0312551	-0.765961	0.00724796	-0.441783	0.131092	0.129854	0.740798	-0.242722	0.278489	-0.335335	0.382679	0.0287075	0.531569	-0.103344	0.407707	-0.595288	0.0535571	-0.833333	0.00721193	-0.394733	0.211601	-0.657143	0.123037	-0.425846	0.0626512	-0.363037	0.190377
Isocitrate/isopropylmalate dehydrogenase	Um	0.151126	0.225381	0.173934	0.126086	0.17387	0.19077	0.0501038	0.16993	0.0864857	0.155854	0.116795	0.108568	0.0357824	0.12818	0.0720254	0.142261	0.0658195	0.164351	-0.459635	0.0869762	-0.407297	0.217714	-0.397305	0.159944	-0.563903	0.120846	0.296539	0.765635	0.323359	0.400785	0.157423	0.669153	-0.0972649	0.632142	-0.28324	0.245016	-0.428571	0.25615	-0.195814	0.351728	-0.314286	0.50023	-0.402395	0.075055	-0.475248	0.0800767
isocitrate lyas	Un	0	0	0.00535181	0	0.0248385	0.0146746	0.0715768	0.0728273	0.00376025	0.0389636	0.0389317	0.027142	0.0596374	0.0448632	0.0864304	0	0.0303782	0	0.569917	0.960895	0.695414	0.0197953	0.72377	0.983416	-0.142622	0.716161	-0.497691	0.0987454	-0.385542	0.311283	-0.281022	0.213433	0.189024	0.139101	0.433149	0.863517	0.452381	0.228128	0.71701	0.957309	0.885714	0.012989	0.355952	0.895908	0.330396	0.23554
[Citrate lyas	Uo	0.211576	0.0689941	0.151189	0.0350238	0.0372578	0.0807103	0.594088	0.113287	0.0488832	0.116891	0.147941	0.0452366	0.0477099	0.115362	0.201671	0.293699	0.0506303	0.0933811	0.0563991	0.56188	0	1	0.196114	0.681319	-0.717481	0.0344071	0.132347	0.623992	0.251502	0.517442	0.222754	0.733676	-0.25532	0.83181	0.0787154	0.574272	0.190476	0.626054	0.27397	0.705233	0.314286	0.50023	0.111772	0.648664	0.334434	0.229613
[Citrate synthase	Up	0.0906755	0.172485	0.128444	0.126086	0.17387	0.161421	0.121681	0.153747	0.116568	0.272745	0.101222	0.153804	0.107347	0.115362	0.288101	0.137672	0.0506303	0.175557	0.387037	0.868714	0.19453	0.568316	0.324369	0.787338	0.686582	0.0466242	-0.0420869	0.460179	0.19162	0.623948	-0.166543	0.321557	0.0243162	0.419814	0.429093	0.860948	0.0952381	0.80862	0.47595	0.839668	0.0285714	0.952105	0.208876	0.764203	-0.0924093	0.744826
Malic enzyme	Uq	0.725404	0.432363	0.341178	0.4413	0.397417	0.293492	0.393673	0.291309	0.579078	0.409117	0.428249	0.298561	0.131202	0.455041	0.446557	0.559864	0.577186	0.608845	-0.394363	0.126356	-0.267478	0.429129	-0.678323	0.0268053	-0.603909	0.0918362	0.801556	0.994437	0.89822	0.00165351	0.572619	0.961783	-0.455929	0.957831	0.303647	0.771255	0.190476	0.626054	-0.234855	0.323032	-0.542857	0.221872	0.220893	0.777112	0.343235	0.217027
Malate/lactate dehydrogenases	Ur	0.151126	0.156387	0.184638	0.112076	0.111773	0.0880475	0.343569	0.113287	0.214334	0.155854	0.140154	0.244278	0.202767	0.153817	0.273696	0.128493	0.151891	0.242791	0.130548	0.641329	0.12766	0.70946	0.0591839	0.555937	0.689218	0.0454884	-0.0594222	0.443839	-0.0598813	0.8791	-0.0269838	0.470323	0.0972649	0.791129	0.137843	0.629021	0.309524	0.422196	0.0673012	0.551452	0.0857143	0.856823	0.176813	0.728127	0.336634	0.226423
[Malate synthase	Us	0	0.0022998	0.00267591	0	0.0248385	0.0073373	0	0	0	0.0389636	0.0622907	0	0.0477099	0.0320451	0.0288101	0.0091781	0.0101261	0.00373525	0.402399	0.878934	0.116726	0.733507	0.310413	0.776556	0.654218	0.0620612	-0.594255	0.0539576	-0.395217	0.29839	-0.408403	0.117194	0.106707	0.217714	0.361175	0.814735	0.0507346	0.897478	0.189867	0.643864	-0.333947	0.472573	0.421428	0.935125	0.48605	0.0727446
Aconitase	Ut	0.166238	0.188584	0.159216	0.196133	0.186289	0.256805	0.171784	0.299401	0.0864857	0.194818	0.303667	0.253325	0.119275	0.166635	0.100835	0.174384	0.131639	0.239056	0.106449	0.615878	0.182372	0.593125	0.541784	0.923494	-0.491947	0.185544	-0.249685	0.272632	-0.323359	0.400785	-0.0496507	0.445486	-0.0243162	0.70946	0.00719697	0.506817	0.047619	0.903748	0.557769	0.886235	0.6	0.168838	-0.113879	0.348651	-0.220022	0.435021
Pyruvate/2-oxoglutarate dehydrogenase comple	Uu	0.166238	0.11269	0.0602079	0.567386	0.111773	0.139409	0.107365	0.218482	0.112807	0.506526	0.140154	0.262372	1.41937	0.160226	0.360127	0.105548	0.11645	0.205439	0.216263	0.727492	0.25532	0.451084	0.0799088	0.575389	-0.576934	0.110862	-0.372607	0.177078	-0.323359	0.400785	-0.288645	0.20689	0.158055	0.929768	0.0751756	0.570956	0.333333	0.385677	-0.145832	0.389035	0.257143	0.583872	0.14405	0.68904	0.255226	0.363661
Pyruvate/oxaloacetate carboxyltransferase	Uv	0.136013	0.202383	0.05887	0.0910619	0.111773	0.183432	0.100208	0.202298	0.0488832	0.292227	0.241377	0.325703	0	0.108953	0.0576203	0.0504796	0.0607564	0.0410877	0.104847	0.614171	0.0729487	0.83181	-0.00869422	0.491765	-0.0186382	0.962265	-0.583577	0.0581967	-0.562884	0.121649	-0.522479	0.0568658	0.370822	0.846134	0.495895	0.900287	0.428571	0.25615	0.726453	0.960543	0.828571	0.0296778	0.0904447	0.621147	-0.160616	0.570394
Adenylate cyclas	Ux	0	0	0.004	0	0.0114	0.0146	0	0.0161	0.015	0.0776	0.006	0	0.0355	0	0.0287	0.0137	0	0	0.541068	0.950592	0.796555	0.00422001	0.644788	0.963677	0.761696	0.0208414	-0.290231	0.239395	-0.210537	0.589494	-0.420217	0.109775	0.473543	0.557096	0.541497	0.923359	0.754505	0.022754	0.485993	0.845682	0.463817	0.306719	0.29335	0.847103	0.274763	0.327131
Oligopeptide	Uy	1.87	1.866	2.2507	1.6389	1.7963	1.7209	0.9911	1.9621	1.9156	1.4752	1.605	1.278	1.7992	2.398	1.5221	2.7589	1.9068	1.5923	-0.393181	0.127145	-0.25532	0.451084	-0.431791	0.137341	-0.360505	0.34596	0.2868	0.757852	0.299407	0.438182	0.308601	0.809797	-0.224925	0.68788	-0.443199	0.130218	-0.285714	0.460246	-0.555351	0.115056	-0.257143	0.583872	0.0765634	0.602943	0.10121	0.721409
Phosphoenolpyruvate carboxylase	Uz	0	0.0023	0.0053	0.028	0	0.0146	0.0071	0	0.0225	0.0776	0.012	0	0.0947	0.0064	0.0287	0.0092	0.0101	0.0075	0.466779	0.916832	0.486175	0.133658	0.187185	0.67344	-0.294683	0.445739	-0.299407	0.232091	-0.0359288	0.927317	-0.394248	0.126433	0.340427	0.763937	0.382326	0.829755	0.347312	0.364979	-0.301256	0.275387	-0.289886	0.535374	0.213027	0.768702	0.262985	0.348886
Urease	Va	0.2111	0.1829	0.3973	0.1331	0.0796	0.1538	0.0927	0.2422	0.1312	0.097	0.2705	0.2884	0.0473	0.1151	0.5313	0.1833	0.2984	0.2237	-0.490539	0.0712145	-0.44985	0.169215	-0.398866	0.158887	0.0579262	0.883024	0.112504	0.605724	0.107786	0.783878	0.284854	0.789867	-0.38906	0.319813	-0.699143	0.0217499	-0.309524	0.422196	-0.68597	0.0541636	-0.142857	0.763052	-0.0680544	0.408313	0.105611	0.709788
Glutamate dehydrogenase	Vb	1.1612	0.6014	0.4093	1.1136	0.5343	0.7982	1.2906	1.09	0.5023	0.5047	0.9017	0.8851	0.3433	0.6778	0.7898	0.5454	0.8042	0.8539	-0.0827112	0.409571	-0.200609	0.556071	0.227116	0.70824	-0.71746	0.0344145	0.108206	0.601745	-0.227549	0.559128	0.32143	0.820176	-0.291795	0.0119505	0.0507214	0.547967	-0.0238095	0.951804	0.527678	0.86978	0.542857	0.221872	-0.112849	0.349963	-0.136414	0.630282
Ornithine acetylornithine aminotransferase	Vc	0.196	0.1738	0.1293	0.1401	0.1592	0.1904	0.0998	0.2665	0.0562	0.1553	0	0.2138	0.1302	0.1023	0.1723	0.0504	0.0961	0.1156	-0.221089	0.267905	-0.273557	0.41835	0.0394743	0.537354	-0.339953	0.375805	-0.129195	0.378899	-0.155691	0.691183	-0.0801047	0.412385	0.0607906	0.929768	-0.00436035	0.49587	0	1	0.41181	0.799538	0.428571	0.348641	-0.223187	0.220463	-0.217822	0.439711
Ornithine carbamoyltransferase	Vd	0.6183	0.2104	0.2453	0.2591	0.4434	0.3515	0.3922	0.4199	0.2249	0.5823	0	0.358	1.1719	0.2942	0.2298	0.3941	0.2377	0.2536	0.0938217	0.602382	0.182372	0.593125	0.0477353	0.545151	-0.322759	0.401703	-0.222219	0.295965	-0.0598813	0.8791	-0.202608	0.285691	-0.0303953	0.190566	0.538706	0.922038	0.357143	0.350758	0.883168	0.995332	0.657143	0.123037	0.167877	0.717676	0.0440044	0.876977
Carbamoylphosphate synthase	Ve	0.4977	0.6746	0.7147	0.3852	0.6935	0.7909	0.4135	0.7025	0.2549	0.4852	0.5951	0.6216	0.5208	0.5627	0.4451	0.4262	0.4097	0.6377	-0.238225	0.25181	-0.267478	0.429129	0.0971375	0.591468	-0.605637	0.0906912	-0.3623	0.184453	-0.299407	0.438182	0.0796633	0.587138	-0.121581	0.683924	-0.33515	0.204477	-0.333333	0.385677	0.0368247	0.528177	0.0285714	0.952105	-0.34113	0.11464	-0.286029	0.307092
Arginase	Vh	0.0151	0.064	0.076	0.021	0.0341	0.0586	0.0357	0.0565	0.1462	0.0388	0	0.0199	0.0592	0.0959	0.0287	0.1375	0.091	0.0932	0.283381	0.788602	0.231004	0.496538	0.0115065	0.510898	-0.0219029	0.95566	0.698759	0.978163	0.682647	0.048353	0.375563	0.860791	-0.19453	0.140461	0.210236	0.69367	0.238095	0.540615	-0.316416	0.264754	-0.0285714	0.952105	0.211058	0.766573	0.127613	0.652648
Acetylornithine aminotransferase	Vi	0.3318	0.2973	0.224	0.2872	0.2387	0.3076	0.1783	0.5491	0.1237	0.1941	0	0.3729	0.142	0.1343	0.1723	0.1192	0.2023	0.22	-0.196645	0.29152	-0.443771	0.175687	0.108814	0.602308	0.380579	0.318007	0.111753	0.605029	0.251502	0.517442	0.125072	0.635584	-0.267478	0.486347	-0.0748322	0.429366	-0.333333	0.385677	0.338726	0.750704	0.371429	0.421598	-0.339908	0.115537	-0.583059	0.0270609
Acetylornithine deacetylas	Vj	0.377	0.2104	0.1533	0.2171	0.1819	0.2783	0.2638	0.2342	0.4274	0.3494	0.2885	0.2287	0.3788	0.1982	0.1723	0.4079	0.3389	0.2014	0.256515	0.764922	0.468087	0.1507	-0.204746	0.311114	-0.284401	0.462388	0.0809157	0.576331	-0.0119763	0.975748	-0.195474	0.292669	0.38906	0.250339	0.786138	0.992839	0.857143	0.00455461	0.726958	0.960712	0.714286	0.0845832	0.499207	0.967104	0.336634	0.226423
Arginine deiminas	Vk	0.1357	0.0229	0.0227	0.035	0.0568	0.0146	0.057	0.0727	0	0.1553	0.018	0.0149	0.6629	0.032	0.1005	0.0962	0.0051	0.0037	-0.0113125	0.487551	0.121581	0.7228	-0.226447	0.292333	-0.634948	0.0726106	-0.332126	0.20676	-0.347312	0.364979	-0.236579	0.253338	0.0851068	0.957831	0.396381	0.839429	0.357143	0.350758	0.574671	0.895104	0.657143	0.123037	0.24471	0.801642	0.360836	0.193225
Carbamate kinase	Vl	0.1206	0.0595	0.0333	0.063	0.0455	0.0879	0.0856	0.0807	0.015	0.0582	0.0902	0.0746	0.3551	0.0831	0.1292	0.1467	0.0556	0.0597	-0.315143	0.184876	-0.243162	0.473559	-0.0805954	0.423968	0.261698	0.500098	-0.36614	0.18169	-0.359288	0.347693	-0.0931931	0.398292	-0.224925	0.0194163	0.126264	0.61841	0.0238095	0.951804	0.763973	0.972164	0.714286	0.0845832	0.394323	0.92033	0.655666	0.010673
Arginine lysine ornithine decarboxylases	Vm	0.0452	0.1235	0.1547	0.1261	0.1023	0.0806	0.0499	0.0242	0.1087	0.33	0.0601	0.0398	0.3314	0.1982	0.0718	0.1696	0.1062	0.0634	0.206937	0.718514	0.0243162	0.943621	-0.355559	0.189344	-0.687721	0.0461313	-0.17163	0.340411	0.227549	0.559128	-0.280978	0.213472	0.133739	0.606793	0.0995576	0.593719	-0.0952381	0.80862	-0.896081	0.00341141	-1		0.151346	0.697923	0.178218	0.528465
Arginine ornithine N succinyltransferase	Vn	0	0.0023	0	0	0	0	0	0	0.0075	0	0	0	0.0118	0	0	0.0046	0	0	0.175517	0.6875	0.0216908	0.949701	-0.565328	0.0658558	-0.300108	0.437065	-0.2253	0.293317	-0.0470418	0.904911	-0.269589	0.223418	0.23186	0.0980793	0.391945	0.836403	0.412393	0.276206					0.324258	0.872591	0.388814	0.159078
[Aspartate ammonia-lyase	Vp	0.0755629	0.0735937	0.151189	0.0980667	0.0745156	0.0586984	0.0429461	0.0647354	0.0225615	0.0194818	0.0311454	0.0361893	0.0596374	0.121771	0.216076	0.256987	0.0202521	0.0373497	-0.603691	0.0289287	-0.820672	0.002585	-0.398616	0.159056	-0.407417	0.282539	0.0875439	0.582526	0.155691	0.691183	0.254456	0.763062	-0.462008	0.525087	-0.979521	1.13042e-06	-0.928571	0.000572654	-0.967272	0.000132744	-0.828571	0.0296778	0.138747	0.682524	0.136414	0.630282
L-serine deaminase	Vq	0.105788	0.0919921	0.0936568	0.105071	0.0869349	0.0513611	0.0572615	0.0566435	0.0676844	0.0779271	0.155727	0.0542839	0.166985	0.0769083	0.0432152	0.0780139	0.0708825	0.0634944	-0.712846	0.00826457	-0.70517	0.017503	-0.752537	0.0116155	0.379142	0.319969	-0.474014	0.111892	-0.275454	0.477095	-0.322532	0.178946	0.170214	0.929768	-0.627066	0.0420523	-0.52381	0.154878	-0.765606	0.0273761	-0.771429	0.0534894	-0.0475478	0.435691	-0.134214	0.635845
Na+/serine symporter	Vr	0.0151126	0.0505956	0.0936568	0.0560381	0.0745156	0.0146746	0.0501038	0.0161838	0.0112807	0	0.0622907	0.117615	0	0.0704993	0.0720254	0.0504796	0.0455673	0.0410846	-0.353643	0.155021	-0.620064	0.0451741	-0.0838065	0.420965	0.0824786	0.833937	-0.297239	0.233809	-0.467074	0.211732	0.088926	0.597124	-0.176829	0.133522	-0.826445	0.00351371	-0.904762	0.00135537	-0.721957	0.0409818	-0.771429	0.0534894	-0.191906	0.254605	-0.0770925	0.786086
Threonine efflux protein	Vs	0.0151126	0	0.0655597	0.00700476	0.0248385	0.0073373	0	0.00809192	0.00376025	0.0779271	0.0389317	0.00904732	0.0954198	0.012818	0.0432152	0.0091781	0.0101261	0.00746993	0.104458	0.613757	0.106707	0.755735	-0.176558	0.336007	0.598852	0.0952363	-0.494104	0.100684	-0.407193	0.282826	-0.422105	0.108615	0.115502	0.593125	-0.208476	0.307862	-0.047619	0.903748	-0.801216	0.0183175	-0.428571	0.348641	-0.0309655	0.458029	0.305831	0.273702
Threonine dehydratase	Vt	0.105788	0.188584	0.181962	0.210143	0.248385	0.110059	0.250519	0.121379	0.203053	0.194818	0.264736	0.0995205	0.23855	0.243543	0.172861	0.252398	0.172143	0.205423	0.28585	0.790722	0.297874	0.376607	0.232303	0.712673	-0.02358	0.952268	-0.0119292	0.488701	-0.155691	0.691183	0.0195578	0.521517	-0.0364743	0.683924	-0.00229839	0.497823	-0.0714286	0.855974	-0.0857805	0.434472	-0.0857143	0.856823	0.179101	0.730776	0.19802	0.48308
Alanine dehydrogenase	Vu	0.0603	0.016	0.0333	0.049	0.0341	0.022	0.0713	0.0161	0.0337	0.0776	0.0601	0.1144	0.0237	0.0064	0.0574	0.0871	0.1264	0.0336	0.172481	0.684446	0.279637	0.407707	-0.0184667	0.482512	0.0954003	0.808299	0.201771	0.686284	0.0479051	0.903173	0.217303	0.728487	-0.0364743	0.152094	0.22852	0.709442	0.214286	0.582752	-0.0204879	0.484319	-0.257143	0.583872	0.277031	0.832568	0.239824	0.394019
Ubiquinone oxidoreductas	Vv	1.2215	1.3309	1.684	2.8575	1.6485	1.5817	2.9234	1.4534	1.1471	1.2034	1.2323	1.5365	0.9943	1.2214	1.6944	1.2282	1.0875	1.1112	0.0973948	0.606211	-0.267478	0.429129	0.426829	0.859505	0.160851	0.681393	-0.314075	0.220594	-0.371264	0.330829	-0.178382	0.309625	0.170214	0.463657	-0.381318	0.170948	-0.714286	0.0355614	-0.0483212	0.463036	-0.371429	0.421598	-0.519562	0.0268444	-0.512652	0.056795
Cytochrome bd type quinol oxidas	Vx	0.0151	0.0046	0.008	0.021	0.0455	0.0146	0.0784	0.0969	0.0262	0.1553	0.0481	0.0448	0.1302	0.0192	0.0718	0.0321	0	0.0186	0.63447	0.978675	0.802435	0.00376651	0.710375	0.980714	0.193442	0.6206	-0.594404	0.0538998	-0.658694	0.0597582	-0.535826	0.0514459	0.547115	0.398692	0.609758	0.951878	0.761905	0.0207875	0.709961	0.954815	0.828571	0.0296778	0.332593	0.879	0.319032	0.252745
cytochrome o ubiquinol oxidase	Vy	0	0	0.0049	0.0042	0	0.0041	0	0	0.0019	0.0116	0	0.0032	0.1467	0	0.0155	0.0023	0	0.0018	0.331117	0.827826	0.278845	0.409086	0.0386757	0.5366	-0.0797754	0.839319	-0.335675	0.204082	-0.171808	0.66075	-0.219552	0.269367	0.233856	0.00868766	0.0284023	0.52689	-0.0731925	0.85245	-0.765074	0.0275257	-0.819689	0.0329069	0.178598	0.730195	0.0945098	0.739216
Heme copper type cytochrome quinol oxidase	Vz	0.139486	0	0.633389	0	0	0.2842	0.7835	6.346	0.5409	0	1.333	0.2135	0	0.5563	0	0.0825	0.0759	0.1182	0.255276	0.763803	0.279108	0.408627	0.412327	0.850096	0.0455274	0.907961	-0.465998	0.116528	-0.385542	0.311283	-0.378725	0.137001	0.20924	0.0109886	0.136985	0.628236	0.09759	0.80397	0.367348	0.770179	0.637748	0.137762	-0.0806495	0.391677	-0.146265	0.605609
Thiosulfate reductase	Xa	0	0.0023	0.0013	0.007	0	0	0.0071	0	0	0	0.012	0	0.0237	0.0064	0.0144	0	0.0051	0	-0.0695817	0.423778	-0.345858	0.300948	0.128823	0.62076	-0.0114225	0.976869	-0.480324	0.108308	-0.368161	0.335158	-0.183325	0.304688	-0.103756	0.604813	-0.31129	0.22276	-0.49099	0.186516	-0.111719	0.414781	-0.212512	0.652196	0.241367	0.798286	0.218509	0.438244
Nitrate reductase	Xb	0	0.0046	0.0147	0	0	0.022	0.0143	0.0242	0.03	0.1165	0.012	0	0.1065	0.0064	0.0718	0.0092	0.0051	0.0075	0.530966	0.94662	0.79388	0.00443902	0.53161	0.918626	0.185359	0.635502	-0.306713	0.226337	-0.107786	0.783878	-0.411218	0.115402	0.413376	0.410562	0.527329	0.91653	0.80241	0.0119643	0.287732	0.715045	0.521794	0.243204	0.308387	0.85984	0.192266	0.496065
Nitrite reductase	Xc	0	0.0124	0.0169	0.0084	0	0.0205	0.004	0.004	0.0019	0.0233	0	0.0259	0.0733	0.0033	0.0232	0.0115	0.028	0.0072	0.0772745	0.584556	0.174313	0.609794	-0.0612892	0.442082	-0.135091	0.730666	-0.216266	0.301101	0.0598813	0.8791	-0.0860777	0.405942	-0.19453	0.957831	-0.146256	0.363311	0.0359288	0.927317	-0.458411	0.17102	-0.347863	0.453374	0.162461	0.711263	0.23043	0.413198
Nitric oxide reductase	Xd	0	0.0206	0.0427	0	0.0227	0	0.0214	0	0	0	0.012	0.0099	0.0237	0.0128	0.0144	0.0137	0.0101	0.0075	-0.321318	0.179914	-0.359555	0.281045	-0.155268	0.355137	0.0471183	0.904757	-0.456656	0.122048	-0.215573	0.580443	0.149107	0.660612	-0.378049	0.451084	-0.650774	0.0344976	-0.600099	0.0943904	-0.553496	0.116051	-0.5161	0.249132	-0.330647	0.122479	0.0765079	0.787672
[Fe-S-cluster-containing hydrogenase	Xe	0.0604504	0.0275976	0.0267591	0.00700476	0.0496771	0.044027	0.00715768	0.0566435	0.0376025	0.0779271	0.0389317	0	0.166985	0.012818	0.129646	0.0321234	0.0303782	0.00373525	0.1833	0.695287	0.291795	0.386834	-0.0654729	0.438149	0.0657678	0.8673	-0.292591	0.237508	-0.155691	0.691183	-0.267587	0.225187	0.310032	0.232946	0.534014	0.919791	0.595238	0.0977128	0.377817	0.777194	0.485714	0.281917	0.324646	0.872893	0.237624	0.398467
Formate dehydrogenase	Xf	0.0827	0.0237	0.0367	0.0548	0.0755	0.0781	0.1432	0.2511	0.0224	0.2445	0.0661	0.0712	0.1571	0.0655	0.1933	0.1014	0.0535	0.0433	0.500168	0.933318	0.38906	0.240793	0.602719	0.949275	-0.48513	0.192525	-0.31013	0.223664	-0.419169	0.267706	-0.271839	0.221437	0.158055	0.0608475	0.489153	0.896609	0.452381	0.228128	0.674148	0.941139	1		0.308259	0.859734	0.325633	0.242658
lactate permease	Xg	0.0151126	0.0551953	0.0521802	0.1471	0.0745156	0.0366892	0.0501038	0.0728273	0.0188012	0.0779271	0.0155727	0.0180946	0.0715649	0.0640902	0.0288101	0	0.0455673	0.0821754	0.124149	0.634613	0.158055	0.643939	0.269619	0.743898	0.049753	0.899453	0.26709	0.741821	0.371264	0.330829	0.161107	0.672916	-0.19453	0.957831	-0.345416	0.196805	-0.190476	0.626054	-0.256964	0.30699	-0.314286	0.50023	-0.52717	0.0248026	-0.50165	0.0630397
[N]	Xh	0.619616	0.333471	0.238156	0.259176	0.260805	0.359554	0.300623	0.339861	0.793412	0.701344	0.163513	0.180946	0.250477	0.288406	0.388937	0.183562	0.410106	0.328702	0.238377	0.748332	0.498483	0.122801	-0.477192	0.11008	0.641142	0.0691064	0.613181	0.953116	0.754505	0.022754	-0.253268	0.238014	0.109423	0.140461	0.711655	0.980983	0.904762	0.00135537	0.740758	0.965208	0.828571	0.0296778	0.120988	0.660361	-0.0968097	0.733089
Pyruvate-formate lyase	Xi	0.513828	0.535854	0.528492	0.392267	0.633383	0.565013	0.429461	0.396504	0.372264	0.915644	0.700771	0.551886	0.894561	0.52554	0.518583	0.325823	0.491114	0.776931	0.139793	0.650972	-0.0547115	0.873509	-0.175895	0.336598	-0.447568	0.233648	-0.25564	0.267657	-0.347312	0.364979	-0.203084	0.285227	0.206688	0.736988	0.240566	0.71969	0.0238095	0.951804	-0.0356797	0.472698	-0.142857	0.763052	0.128369	0.669635	-0.0308031	0.913724
[Uncharacterized oxidoreductase]	Xj	0.317364	0.181684	0.202031	0.154105	0.198708	0.220135	0.107365	0.178022	0.545236	0.155854	0.342599	0.126662	0.0596374	0.243543	0.273696	0.316644	0.303782	0.358584	0.0770803	0.584346	-0.188451	0.580668	-0.5475	0.0738414	-0.628235	0.0765318	0.603323	0.949502	0.514979	0.163054	0.191252	0.703173	-0.151976	0.152094	0.307755	0.77448	0	1	-0.22621	0.329347	-0.314286	0.50023	0.251204	0.808079	0.279428	0.318742
[Zn-dependent alcohol dehydrogenase]	Xk	0	0.0045996	0.00936568	0.0140095	0.0124193	0.0146757	0	0	0.00752049	0	0.00778634	0	0.0357824	0	0.0144051	0.00458905	0.00506303	0.0186762	0.0409404	0.544985	-0.222659	0.512592	0.20048	0.685153	-0.442852	0.239128	-0.0320023	0.469706	0.23494	0.546129	0.102203	0.611351	-0.295397	0.457994	-0.488225	0.103902	-0.658733	0.0597389	-0.395306	0.211225	-0.463817	0.306719	-0.0778886	0.39531	-0.153016	0.588933
1-aminocyclopropane-1-carboxylate deaminase	Xl	0	0.022998	0.00668977	0	0	0.0513648	0	0.00809192	0.00376025	0.0389636	0	0	0.0357824	0.00640902	0	0	0	0.00747049	0.192769	0.70467	0.279108	0.408627	0.087911	0.582869	0.172474	0.659502	-0.242468	0.278703	0.137205	0.726585	-0.348556	0.158816	0.213997	0.774805	0.294239	0.763806	0.365963	0.338242	0.207567	0.656957	0.27323	0.559861	0.00822301	0.511162	-0.148022	0.60125
4-aminobutyrate aminotransferase	Xm	0.0453378	0.0758935	0.181962	0.0490333	0.0745156	0.176108	0.0214731	0.0728273	0.0488832	0.0584454	0.132368	0.00904732	0.0715649	0.0320451	0.0288101	0.0504796	0.0151891	0.250261	-0.125614	0.363846	-0.249241	0.462258	0.0151906	0.514387	0.135288	0.730285	0.321396	0.785059	0.167668	0.668527	0.335404	0.83116	-0.0303953	0.102401	-0.543819	0.0755517	-0.5	0.177489	-0.462213	0.168683	-0.485714	0.281917	-0.540909	0.021403	-0.440044	0.107699
6Fe-6S prismane cluster-containing protein	Xn	0.362702	0.259878	0.321109	0.112076	0.260805	0.190784	0.221888	0.25085	0.496353	0.194818	0.436035	0.13571	0.19084	0.320451	0.432152	0.380891	0.379728	0.268938	-0.0789645	0.413617	-0.206688	0.543935	-0.522063	0.086087	-0.37133	0.330738	0.269585	0.74387	0.0838338	0.831241	0.125821	0.636371	0.0668696	0.87389	0.203464	0.687765	0.0714286	0.855974	-0.201291	0.347676	-0.2	0.671762	0.343757	0.887275	0.330033	0.236078
Acetaldehyde dehydrogenase	Xo	0	0.0022998	0	0	0	0	0	0.00809192	0.00752049	0	0	0	0.0119275	0	0	0	0.0303782	0.00373525	0.30622	0.807841	0.246819	0.466745	0.214585	0.697444	0.117357	0.765122	0.469186	0.885327	0.466498	0.212362	0.436595	0.900064	-0.212309	0.968323	0.411806	0.849753	0.483197	0.194533	0.379529	0.778335	0.654654	0.12488	0.147271	0.692974	0.0887843	0.754535
Acetyl/propionyl-CoA carboxylas	Xp	0.0302252	0.0436962	0.0173934	0.0280191	0.0248385	0.0366892	0.0715768	0.0161838	0.0225615	0.0194818	0.0155727	0.0361893	0.0357824	0.0320451	0.0144051	0	0.0202521	0.029882	-0.0834286	0.408797	-0.38298	0.248792	0.108496	0.602014	-0.287801	0.456853	-0.305757	0.227087	-0.395217	0.29839	-0.227908	0.261453	0.158055	0.339147	0.140321	0.631283	-0.166667	0.670412	0.426813	0.809175	0.0857143	0.856823	-0.163976	0.286938	-0.325633	0.242658
Acetyl-CoA carboxylas	Xq	0.256914	0.425463	0.330475	0.413281	0.260805	0.352216	0.286307	0.582619	0.530195	0.409117	0.576189	0.398082	0.333969	0.46145	0.374532	0.330412	0.597438	0.395936	0.346696	0.839785	0.401218	0.225253	0.177632	0.664951	-0.473871	0.20438	0.0876889	0.582661	-0.119763	0.760425	-0.0146354	0.483896	0.273557	0.846134	0.347604	0.804815	0.452381	0.228128	0.150905	0.614777	0.257143	0.583872	0.191804	0.74528	0.145215	0.608221
Acyl CoA:acetate/3-ketoacid CoA transferas	Xr	0.256914	0.223081	0.0776013	0.238162	0.248385	0.242149	0.58693	0.445056	0.109047	0.2143	0.474967	0.569981	0.250477	0.435814	0.316912	0.128493	0.425295	0.168086	0.236543	0.746628	-0.00607906	0.985896	0.551855	0.928155	0.29525	0.444828	-0.547683	0.0737569	-0.706599	0.0384396	-0.160889	0.327307	0.0364743	0.301546	0.3059	0.773025	0.119048	0.76182	0.772852	0.974618	0.885714	0.012989	0.254441	0.811246	0.242024	0.389599
Aerobic-type carbon monoxide dehydrogenas	Xs	0.287139	0.151787	0.172596	0.329224	0.0869349	0.249486	0.0930499	0.145655	0.0827254	0.175336	0.23359	0.13571	0.226622	0.140999	0.388937	0.0963701	0.273404	0.123263	-0.4317	0.102822	-0.407297	0.217714	-0.353818	0.190616	-0.243403	0.531391	-0.0880518	0.417	-0.155691	0.691183	0.0997284	0.608707	-0.176293	0.0826032	-0.443827	0.129831	-0.309524	0.422196	-0.390224	0.214572	-0.371429	0.421598	-0.0864706	0.384043	0.0374038	0.895325
[Alcohol dehydrogenas]	Xt	0.528941	0.453061	0.543209	0.413281	0.496771	0.506311	0.429461	0.493607	0.571557	0.720826	0.708557	0.814259	0.14313	0.679357	0.288101	0.555275	0.389854	0.76199	0.338225	0.833335	0.346506	0.299989	-0.215105	0.302105	-0.338768	0.377564	-0.023827	0.477439	-0.167668	0.668527	-0.114125	0.375969	0.218846	0.204596	0.40647	0.846217	0.452381	0.228128	-0.27615	0.293207	-0.314286	0.50023	0.0896185	0.62007	0.169417	0.54925
Aromatic ring hydroxylase	Xu	0.105788	0.110391	0.0615459	0.5884	0.161451	0.0660405	0.221888	0.137563	0.0376025	0.116891	0.147941	0.0904732	0.0715649	0.0961354	0.0144051	0.0137672	0.0455673	0.366054	-0.0228642	0.474849	0.0364743	0.915506	0.153374	0.643149	0.5703	0.11588	0.299811	0.768229	-0.167668	0.668527	0.316268	0.816033	0.0729487	0.0225104	-0.316963	0.218357	-0.238095	0.540615	-0.15213	0.384304	0.142857	0.763052	-0.486659	0.0370755	-0.477448	0.0785415
Benzoyl-CoA reductase/2-hydroxyglutaryl-CoA dehydratase	Xv	0.151126	0.135688	0.172596	0.30821	0.198708	0.2715	0.415146	0.258942	0.349703	0.116891	0.218018	0.0542839	0.14313	0.153817	0.0432152	0.156028	0.151891	0.168086	0.498301	0.932453	0.303953	0.366522	0.732889	0.985112	0.0288761	0.941561	0.179681	0.666777	0.167668	0.668527	-0.160928	0.327267	0.0486324	0.581836	0.16499	0.653631	0.047619	0.903748	0.485778	0.845555	0.428571	0.348641	-0.369828	0.0947815	-0.607261	0.0202745
CO dehydrogenase/acetyl-CoA synthase	Xx	0.34759	0.108091	0.159216	0.273186	0.0248385	0.0587027	0.980603	0.218482	0.0338422	0.136372	0.0856498	0.13571	0.0954198	0.108953	0.259291	0.458905	0.33416	0.224115	0.0164927	0.518146	-0.19453	0.568316	0.20322	0.687552	-0.329713	0.391129	0.717051	0.982092	0.730552	0.0299362	0.764032	0.996314	-0.741645	0.250339	0.0125891	0.511923	-0.142857	0.715709	0.259671	0.694963	0.257143	0.583872	0.0154455	0.52096	0.110011	0.698229
Coenzyme F420-reducing hydrogenas	Xy	0.0755629	0.0275976	0.0521802	0	0.0620964	0.0146757	0.0357884	0.0404596	0.0564037	0	0.00778634	0.00904732	0.0119275	0.0192271	0.0432152	0.0550686	0.0303782	0.0261467	-0.29288	0.203294	-0.262195	0.438605	-0.278816	0.248597	-0.529793	0.149478	0.611429	0.952485	0.778457	0.0167973	0.348676	0.841274	-0.340427	0.398692	-0.0764834	0.427818	-0.143715	0.714061	0.00397587	0.503043	-0.0857143	0.856823	-0.0604013	0.418492	-0.030837	0.913629
Cytochrome bd-type quinol oxidas	Xz	0.0151126	0.0022998	0.00802772	0.0210143	0.0496771	0.0146757	0.0787345	0.0890112	0.0263217	0.155854	0.0622907	0.0633312	0.131202	0.0192271	0.0720254	0.0321234	0	0.0186762	0.64339	0.980599	0.802435	0.00376651	0.735238	0.985531	0.625626	0.0780911	-0.69719	0.0221968	-0.658694	0.0597582	-0.591946	0.0322434	0.547115	0.129411	0.613098	0.953086	0.761905	0.0207875	0.727894	0.961025	0.828571	0.0296778	0.363135	0.900796	0.347635	0.210906
Formate/nitrite family of transporters	Ya	0.0302252	0.0252978	0.0361248	0	0	0.0366892	0.0143154	0.0404596	0.015041	0.0194818	0.0155727	0	0.0834924	0.00640902	0.0432152	0.0413015	0.0405043	0.0186762	-0.226403	0.262872	-0.054878	0.873127	-0.16849	0.343225	-0.209718	0.590972	0.0796191	0.575118	0.335335	0.382679	0.187569	0.699529	-0.38906	0.358109	-0.0840511	0.420737	0.251502	0.517442	-0.0181579	0.486102	0.521794	0.243204	0.181885	0.733985	0.411052	0.13506
Formate-dependent nitrite reductas	Yb	0.0151126	0.0022998	0.0120416	0	0.0124193	0	0.0286307	0.0242758	0	0.0389636	0	0	0.023855	0.00640902	0	0.0183562	0	0.00373525	0.335808	0.831472	0.295397	0.380757	0.343988	0.802135	0.613975	0.0852934	-0.0774269	0.426935	0.140358	0.720512	-0.225313	0.263902	-0.00648476	0.286744	0.354367	0.809785	0.439155	0.243473	0.402814	0.793692	0.60876	0.161344	0.0653341	0.588075	-0.00458013	0.987149
Glutamate mutase	Yc	0.0604504	0.011499	0.0695736	0.0770524	0.0620964	0.0293513	0.379357	0.0404596	0.015041	0	0.0467181	0.0633312	0.023855	0.0512722	0.115241	0.266165	0.0810086	0.0261467	0.128063	0.638725	-0.297874	0.376607	0.37397	0.823887	0.312124	0.418132	0.263884	0.739178	0.239525	0.538124	0.415365	0.88721	-0.601826	0.305721	-0.050048	0.452668	-0.690476	0.0449524	0.261373	0.696189	-0.257143	0.583872	0.106148	0.641466	0.0176018	0.95064
Methylaspartate ammonia-lyase	Yd	0.0604504	0.0252978	0.101684	0.126086	0.0248385	0.0366892	0.386515	0.0566435	0.00376025	0.0389636	0.0700771	0.0452366	0.0119275	0.0769083	0.0576203	0.48185	0.0708825	0.0634992	0.100413	0.609439	-0.200609	0.556071	0.327515	0.78974	-0.0684395	0.861952	0.300851	0.769051	0.395217	0.29839	0.385763	0.867846	-0.656538	0.0166376	-0.133727	0.374744	-0.357143	0.350758	0.134695	0.602581	-0.0285714	0.952105	0.144287	0.689331	0.0484049	0.864778
Na+-transporting methylmalonyl-CoA/oxaloacetate decarboxylas	Ye	0.256914	0.211582	0.147175	0.16111	0.0620964	0.190784	0.107365	0.153747	0.0564037	0.136372	0.202445	0.217136	0.0715649	0.0769083	0.0720254	0.0734248	0.268341	0.104587	-0.738277	0.00566495	-0.668696	0.0271564	-0.708363	0.0197141	-0.466921	0.2119	0.0333003	0.531521	0.0119763	0.975748	0.143934	0.655268	-0.182372	0.250339	-0.363918	0.183286	-0.357143	0.350758	-0.203066	0.346365	0.0285714	0.952105	-0.321894	0.129263	-0.233223	0.407443
NAD-dependent aldehyde dehydrogenase	Yf	0.498715	0.519755	0.525816	1.24685	0.34774	0.447608	0.744399	0.744457	0.470031	0.623417	0.918788	0.470461	0.608302	0.737038	0.720254	0.844385	0.825275	1.09816	0.0471367	0.551766	0.133739	0.696194	0.149162	0.63933	0.289224	0.454544	0.656828	0.967292	0.526956	0.152025	0.734356	0.993979	-0.70517	0.283874	-0.265024	0.259881	0.047619	0.903748	-0.17897	0.364237	0.142857	0.763052	-0.0155971	0.478835	0.250825	0.372196
NaMN:DMB phosphoribosyltransferase	Yg	0.0604504	0.0413964	0.0495043	0.0280191	0.0124193	0.0293513	0.0930499	0.0242758	0.0526435	0.0389636	0.0622907	0.0180946	0.0357824	0.0192271	0.0144051	0.0229453	0.0455673	0.029882	-0.112011	0.37821	-0.121581	0.7228	-0.174097	0.338204	0.597474	0.096176	-0.0386832	0.463393	0.0239525	0.951515	-0.229656	0.259809	0.346506	0.791129	0.0805474	0.575987	0.238095	0.540615	0.0125676	0.50962	-0.0857143	0.856823	-0.200727	0.244746	-0.275028	0.326653
N-methylhydantoinase A/acetone carboxylas	Yh	0.0302252	0.0321972	0.0107036	0.0140095	0.0248385	0.0220135	0.0143154	0	0	0	0	0.027142	0	0.012818	0	0.0183562	0.0101261	0.00373525	-0.728919	0.00654162	-0.787726	0.00497418	-0.596866	0.0529481	0.357162	0.350731	-0.0400461	0.462106	0.0490881	0.900791	0.165488	0.677372	-0.402055	0.134834	-0.363583	0.183527	-0.58554	0.104553	0.0802907	0.561349	-0.0857143	0.856823	-0.193932	0.252325	-0.237022	0.399689
Phosphotransacetylase	Yi	0.0604504	0.110391	0.120416	0.189129	0.136612	0.161432	0.128838	0.145655	0.0676844	0.272745	0.0934361	0.126662	0.274332	0.102544	0.187266	0.0183562	0.0405043	0.0485582	0.455951	0.911021	0.468087	0.1507	0.660691	0.968405	0.529591	0.149659	-0.624975	0.0427606	-0.574861	0.112416	-0.558703	0.0429292	0.492403	0.159736	0.137656	0.628849	0.142857	0.715709	0.0406643	0.531113	0.142857	0.763052	-0.112295	0.350669	-0.189219	0.50301
Putative periplasmic protein kinase ArgK	Yj	0.0151126	0	0.00133795	0.00700476	0.0124193	0	0	0.0242758	0.00376025	0.0194818	0.0311454	0	0.0119275	0.0320451	0.0144051	0.0275343	0.0405043	0.00747049	0.223682	0.734556	0.301551	0.370489	0.155216	0.644816	-0.388103	0.307842	0.260246	0.736169	0.179644	0.646111	0.354336	0.845492	-0.340427	0.398692	0.372318	0.822717	0.347312	0.364979	0.349087	0.757802	0.115954	0.806949	0.526625	0.975055	0.548069	0.0397816
Colicin E2 tolerance protein CbrC-like protein	Yk	0.433526	0.244115	0.100817	0.121581	0.421053	0.121581	0.0795545	0.331785	0.246778	0	0.201106	0.0446429	0.0829876	0.0943396	0	0	0	0.0313676	-0.328568	0.174172	-0.347561	0.298432	-0.219977	0.297896	0.385806	0.310928	-0.645163	0.0362066	-0.699505	0.0412251	-0.557852	0.0432288	0.526855	0.472238	0.117403	0.61025	-0.143715	0.714061	0.404693	0.794917	0.144943	0.759671	-0.286871	0.15858	-0.579652	0.0281406
creA	Yl	0	0.0174368	0	0	0	0	0	0.066357	0.0607165	0.143678	0	0	0.331675	0	0.222469	0	0	0	0.516855	0.94075	0.612956	0.0483623	0.227344	0.708436	-0.0223707	0.954714	-0.313817	0.220794	-0.156806	0.689064	-0.320498	0.180568	0.36298	0.853594	0.629129	0.95864	0.845594	0.00574326	0.379529	0.778335	0.654654	0.12488	0.347729	0.890133	0.346165	0.212938
creB	Ym	0	0	0	0	0	0	0	0	0.0607165	0	0.150905	0	0.165837	0.0471698	0	0	0.243112	0.0313676	0.349566	0.841942	0.407418	0.217565					0.0841298	0.579337	0.024544	0.950318	0.185755	0.697729	-0.0595848	0.934681	0.391945	0.836403	0.412393	0.276206					0.298111	0.851205	0.365165	0.187649
creC	Yn	0	0	0	0.0607903	0.105263	0.0607903	0	0	0	0.143678	0	0.0446229	0.248756	0	0.111235	0.0364299	0.0405186	0.0313676	0.439788	0.901921	0.309382	0.357634	0.428796	0.860759	0.0803058	0.838262	-0.239761	0.280991	-0.0662651	0.866304	-0.197571	0.290612	-0.0123082	0.502504	0.259478	0.735533	0.0893917	0.820201	0.140796	0.607177	-0.277746	0.553182	0.212401	0.768025	0.147885	0.601589
creD	Yo	0	0	0.0201633	0	0	0	0	0	0.0607165	0.143678	0	0	0.248756	0	0	0	0.0810373	0.0313676	0.4582	0.912247	0.516076	0.108299	-0.226091	0.292638	-0.180942	0.643696	-0.0846228	0.420202	0.356734	0.351344	-0.206939	0.281484	0.14915	0.141408	0.468254	0.884786	0.463713	0.215422	-0.842369	0.0102109	-0.654654	0.12488	0.179935	0.731739	-0.0303156	0.915085
Lactacin F ABC transporter	Yp	0	0.0523104	0.030245	0.0607903	0.210526	0.0607903	0	0	0	0	0	0.0446429	0	0.0943396	0	0	0	0	-0.000984228	0.498917	-0.422971	0.19898	0.224016	0.70558			-0.333515	0.20571	-0.399856	0.292309	-0.165076	0.323047	0.108454	0.157369	-0.199036	0.316114	-0.740674	0.0267455	0.0567503	0.543401	-0.529641	0.235146	-0.26792	0.175866	-0.418442	0.12767
Acriflavin resistance	Yq	0	0.453357	0.221797	0	1.05263	0	0.477327	0.132714	0.0548396	0	0.402212	0.178571	0.414938	0.0943396	0.444939	0.0728597	0.0810373	0.0941029	-0.00612456	0.49326	-0.122306	0.721206	0.212954	0.696031	0.0929032	0.813241	-0.620231	0.0443932	-0.586837	0.103622	-0.226908	0.262395	-0.182372	0.63064	-0.0437974	0.458564	-0.268373	0.488879	0.247501	0.686164	0.0289886	0.951407	-0.0305057	0.458651	0.0729286	0.797403
rRNA adenine N-6-methyltransfer	Yr	1.01156	0.139494	0.090735	0.121581	0.210526	0.121581	0.238663	0	0	0.718391	0.0502765	0	0	0.0471698	0	0	0.0405186	0.0313676	-0.29939	0.197823	-0.220185	0.517396	-0.535488	0.0794999	-0.41487	0.273083	0.169717	0.657875	-0.0318996	0.935453	-0.28723	0.208098	0.0843019	0.410562	0.343226	0.801568	0.108442	0.78259	0.187177	0.641867	0.0289886	0.951407	-0.112985	0.349789	-0.599566	0.022271
Streptomycin 3''''-O-adenylyltransferase	Ys	0.433526	0.0348736	0.100817	0	0	0	0	0	0	0	0	0.0446429	0	0.0943396	0	0.0728597	0.0405186	0.0313676	-0.674233	0.013656	-0.785334	0.00519439	-0.675032	0.0276635	-0.330505	0.389933	0.247119	0.725214	0.171808	0.66075	0.408751	0.883029	-0.466903	0.920106	-0.781071	0.00774536	-0.57735	0.110552	-0.842369	0.0102109	-0.654654	0.12488	-0.0933922	0.375015	0.175004	0.536014
streptothricin acetyltransferas	Yt	0.578035	0.959024	1.17955	1.64134	0	1.64134	0.556881	0.928998	3.48231	1.14943	0.402212	2.41071	0.165975	1.17925	1.22358	0.218579	3.6872	1.69385	0.313585	0.813863	0.20122	0.554847	-0.0261111	0.475278	-0.70765	0.0380379	0.442673	0.869458	0.311383	0.419289	0.156319	0.668023	-0.0729487	0.691786	0.201008	0.685616	0.0239525	0.951515	-0.37955	0.221651	-0.318874	0.493721	-0.0747119	0.3995	-0.176211	0.533172
Macrolide export ATP-binding/permease protein MacB	Yu	1.01156	1.46469	1.31062	0.911854	1.89474	0.911854	1.98886	1.79164	1.39841	1.43678	0.653595	1.51786	2.07469	1.27358	0.889878	1.23862	1.21556	0.752823	0.37029	0.857068	0.286585	0.39571	0.433329	0.86363	-0.158117	0.686576	-0.329368	0.208851	-0.311383	0.419289	-0.387251	0.13114	0.504562	0.710308	0.343544	0.801805	0.359288	0.347693	0.481815	0.84319	0.434828	0.341022	-0.00452812	0.493853	-0.167401	0.554062
Macrolide-specific efflux protein MacA	Yv	0	0.0348736	0.090735	0	0	0	0.0795545	0.132714	0	0	0	0	0.6639	0	1.11235	0.218579	0	0.0627353	0.0128523	0.514142	-0.0650624	0.849799	0.260582	0.736448	-0.246509	0.526024	-0.142735	0.366516	0.255197	0.511128	0.0235866	0.525945	-0.46571	0.811403	-0.254094	0.268946	-0.136386	0.728165	0.0162363	0.512427	0.333947	0.472573	0.349433	0.891346	0.360618	0.19351
Multi antimicrobial extrusion protein (Na(+)	Yx	6.50289	6.62598	9.92035	4.25532	10.7368	4.25532	7.23946	7.83013	8.77434	4.02299	7.54148	5.9375	3.9834	7.73585	8.45384	11.3297	9.48136	8.68883	-0.0337314	0.462917	-0.0853659	0.803638	0.059515	0.556249	-0.687537	0.0462104	0.700856	0.978638	0.826362	0.00814774	0.629768	0.977612	-0.510641	0.873712	-0.21888	0.298842	-0.38324	0.314392	-0.15744	0.380322	-0.144943	0.759671	0.042081	0.556961	0.0374449	0.89521
Spectinomycin 9-O-adenylyltransferase	Yy	0	0	0.0201633	0	0	0	0.0795545	0.132714	0	0	0	0	0	0	0	0	0.0405186	0.0313676	0.283455	0.788665	0.186984	0.583664	0.523188	0.914476	0.588634	0.10234	0.82476	0.996367	0.736989	0.0278803	0.81566	0.998716	-0.685429	0.169268	0.11312	0.606294	-0.0272772	0.944793	0.45512	0.82695	0.576818	0.189491	-0.187092	0.260058	-0.419429	0.126705
microcin C transport system ATP-binding protein	Yz	0.0571919	0.0380276	0.0609741	0.0768246	0.0456621	0	0	0.121433	0.0481899	0.138696	0.0482859	0.0885292	0.674157	0.0545732	0.1619	0.0914305	0.0369652	0.0516629	0.177988	0.68998	0.25	0.460856	-0.0657949	0.437847	0.347586	0.364578	-0.361966	0.184693	-0.227549	0.559128	-0.243362	0.247062	0.0607906	0.0870189	0.128978	0.620902	0.275454	0.477095	-0.195893	0.351669	-0.0579771	0.902946	0.245034	0.801966	0.511013	0.0576946
Type VI secretion system	Za	0	0.0211265	0.0203247	0	0.0228311	0.0730994	0	0.0151791	0.0180712	0.184928	0.0482859	0.0379411	0.561798	0	0.0269833	0.0166237	0	0	0.420171	0.890196	0.270781	0.423257	0.271068	0.745086	0.196972	0.614131	-0.397461	0.159838	-0.773137	0.0180196	-0.347596	0.159537	0.652335	0.0635829	0.427789	0.860118	0.227549	0.559128	0.172641	0.631046	-0.115954	0.806949	0.204455	0.759367	0.176797	0.531797
AI-2 transport system	Zb	0	0.0126759	0.0177841	0	0.0228311	0.0146199	0	0.0758956	0.0180712	0.0924642	0.0362144	0.025294	0.449438	0	0.0269833	0	0.0277239	0.0258314	0.496871	0.931786	0.633873	0.0394009	0.400843	0.842447	0.352658	0.357211	-0.335762	0.204017	-0.216867	0.578124	-0.255635	0.235872	0.164634	0.0265167	0.458178	0.878859	0.562884	0.121649	0.320081	0.737801	0.231908	0.622209	0.183717	0.736088	0.195783	0.488109
luxS	Zc	0.0635324	0.119485	0.173881	0.136426	0.253593	0.0829738	0.202915	0.0876885	0.14937	0.0789266	0.117165	0.0446362	0.129422	0.212527	0.1772	0.169847	0.207493	0.1501	0.182631	0.69462	0.00607906	0.985896	0.350567	0.806999	-0.163097	0.677146	0.57794	0.939493	0.586837	0.103622	0.590456	0.967319	-0.650459	0.196014	-0.266951	0.258294	-0.47619	0.201905	-0.0988798	0.424517	-0.257143	0.583872	-0.0820209	0.389875	-0.0242024	0.932165
Growth inhibitor	Zd	0.317662	0.324315	0.442606	0.409277	0.64807	0.282111	0.295148	0.175377	0.227302	0.197316	0.336848	0.282696	0.0862813	0.137517	0.147667	0.49955	0.21902	0.250167	-0.256667	0.234942	-0.729487	0.0126213	-0.0201892	0.480881	-0.229486	0.55571	0.19053	0.676398	-0.0119763	0.975748	0.220677	0.731703	-0.0486324	0.378119	-0.537795	0.0783957	-0.833333	0.00721193	-0.351287	0.240698	-0.771429	0.0534894	-0.413487	0.0690038	-0.464247	0.0880815
ABC-type bacteriocin/lantibiotic exporter	Ze	0.190597	0.234702	0.192323	0.272851	0.225416	0.398274	0.0184468	0.0876885	0.0584491	0.47356	0.0732279	0.0446362	0.0862813	0.287536	0.0295334	0.00999101	0.103746	0.116744	0.0132418	0.514571	-0.0729487	0.83181	-0.155321	0.355089	-0.272643	0.481758	0.00709652	0.506722	0.227549	0.559128	-0.231574	0.258009	0.0182372	0.152094	0.0097339	0.50922	-0.047619	0.903748	-0.216324	0.336597	-0.428571	0.348641	-0.311737	0.137409	-0.442244	0.105798
ABC-type antimicrobial peptide transport syste	Zf	5.24142	4.51054	6.92099	4.38836	6.1144	5.21075	3.54178	5.6296	11.5015	3.15706	5.55067	4.10653	1.85505	6.68834	7.14708	9.13178	8.57637	8.12208	0.172491	0.684455	-0.103344	0.763236	-0.071914	0.432102	0.118724	0.762453	0.796029	0.993894	0.826362	0.00814774	0.423247	0.892084	-0.328269	0.283874	0.0606816	0.557346	-0.261905	0.499748	-0.477002	0.159698	-0.428571	0.348641	0.133901	0.676528	0.154015	0.58648
Inner membrane protein involved in colicin E2 resistance	Zg	0	0	0.00263456	0	0	0.0165948	0	0	0.00649435	0	0	0	0.129422	0	0	0	0.0230548	0.00833889	0.257388	0.765708	0.157067	0.646037	0.277821	0.750594	-0.0410609	0.916963	-0.200713	0.314643	0.356734	0.351344	-0.0838393	0.408354	-0.280796	0.7806	0.0853213	0.58045	-0.0818317	0.835224	0.117381	0.589506	-0.304256	0.514569	0.141236	0.685589	-0.195673	0.488356
Membrane protein involved in colicin uptake	Zh	0	0.0298711	0.0289802	0	0.140885	0	0.221361	0.0350754	0.214314	0	0.0292912	0.0446362	0.0431406	0.187523	0	0.179838	0	0.325217	0.444937	0.904875	0.279108	0.408627	0.483819	0.893652	-0.715427	0.0351462	0.470802	0.886261	0.192771	0.621833	0.344203	0.8379	-0.0800034	0.686414	0.365994	0.818205	0.170783	0.662674	0.434786	0.814237	0.434828	0.341022	0.27935	0.834678	0.206907	0.46336
